# Supplementary material for: Pre-Diagnostic Circulating Metabolites and Colorectal Cancer Risk in the Cancer Prevention Study-II Nutrition Cohort
Source: Metabolites. 2021 Mar 9;11(3):156. doi: 10.3390/metabo11030156 (PMC8000483; doi:10.3390/metabo11030156)
Supplement: Supplementary file 1 [file metabolites-11-00156-s001.zip › metabolites-1126360-supplementary.xlsx]

## Sheet: Sheet1
Supplemental Table 1. Individual metabolite (n=886) associations with colorectal cancer risk in the CPS-II Nutrition Cohort (n=517 matched cases and controls)
				Base Model1				MV Model2
Metabolite	Biochemical	Super pathway	Sub pathway	OR3	95% CI3	Ptrend unadj	Ptrend4	OR	95% CI	Ptrend unadj	Ptrend4
X43802	guanidinoacetate	Amino Acid	Creatine Metabolism	1.23	(1.08, 1.41)	0.00233925	0.226	1.32	(1.14, 1.52)	0.000130977	0.09
X1567	vanillylmandelate (VMA)	Amino Acid	Tyrosine Metabolism	1.28	(1.12, 1.48)	0.000388823	0.165	1.29	(1.12, 1.49)	0.000405794	0.09
X32445	3-methylxanthine	Xenobiotics	Xanthine Metabolism	0.81	(0.72, 0.92)	0.00109699	0.165	0.79	(0.69, 0.89)	0.00025722	0.09
X57554	2'-O-methylcytidine	Nucleotide	Pyrimidine Metabolism, Cytidine containing	1.21	(1.07, 1.38)	0.00310554	0.226	1.27	(1.11, 1.46)	0.000393105	0.09
X42092	N-palmitoylglycine	Lipid	Fatty Acid Metabolism (Acyl Glycine)	1.27	(1.11, 1.45)	0.000354479	0.165	1.27	(1.11, 1.45)	0.000600233	0.106
X32586	bilirubin (E,E)*	Cofactors and Vitamins	Hemoglobin and Porphyrin Metabolism	1.27	(1.1, 1.46)	0.00128416	0.165	1.29	(1.11, 1.5)	0.000822713	0.121
X43807	bilirubin (Z,Z)	Cofactors and Vitamins	Hemoglobin and Porphyrin Metabolism	1.2	(1.05, 1.37)	0.00667818	0.267	1.24	(1.08, 1.42)	0.0022462	0.221
X35160	oleoylcarnitine (C18:1)	Lipid	Fatty Acid Metabolism (Acyl Carnitine, Monounsaturated)	1.25	(1.1, 1.44)	0.00095453	0.165	1.24	(1.08, 1.43)	0.002177	0.221
X62918	tetradecadienedioate (C14:2-DC)*	Lipid	Fatty Acid, Dicarboxylate	1.22	(1.07, 1.38)	0.00231085	0.226	1.23	(1.08, 1.4)	0.00186035	0.221
X32562	pregnenediol disulfate (C21H34O8S2)*	Lipid	Pregnenolone Steroids	1.26	(1.09, 1.47)	0.00254655	0.226	1.27	(1.09, 1.49)	0.00263051	0.233
X601	dihydroorotate	Nucleotide	Pyrimidine Metabolism, Orotate containing	1.24	(1.09, 1.42)	0.00116058	0.165	1.23	(1.07, 1.4)	0.00350076	0.235
X18392	theobromine	Xenobiotics	Xanthine Metabolism	0.86	(0.76, 0.97)	0.0142793	0.34	0.83	(0.73, 0.94)	0.00355728	0.235
X57664	N-oleoylserine	Lipid	Endocannabinoid	1.2	(1.05, 1.35)	0.00516258	0.239	1.21	(1.06, 1.37)	0.00371067	0.235
X62921	pregnenetriol disulfate*	Lipid	Pregnenolone Steroids	1.27	(1.1, 1.46)	0.00130672	0.165	1.25	(1.08, 1.46)	0.00332012	0.235
X34390	7-methylxanthine	Xenobiotics	Xanthine Metabolism	0.86	(0.76, 0.97)	0.0134549	0.335	0.84	(0.74, 0.95)	0.00586421	0.327
X47886	bilirubin (E,Z or Z,E)*	Cofactors and Vitamins	Hemoglobin and Porphyrin Metabolism	1.16	(1.02, 1.33)	0.0219302	0.389	1.21	(1.06, 1.39)	0.0059792	0.327
X46223	linoleoylcarnitine (C18:2)*	Lipid	Fatty Acid Metabolism (Acyl Carnitine, Polyunsaturated)	1.21	(1.06, 1.38)	0.00510509	0.239	1.21	(1.05, 1.38)	0.00627766	0.327
X43258	acisoga	Amino Acid	Polyamine Metabolism	1.21	(1.07, 1.38)	0.00291936	0.226	1.2	(1.05, 1.37)	0.00710538	0.331
X52434	palmitoyl dihydrosphingomyelin (d18:0/16:0)*	Lipid	Dihydrosphingomyelins	1.18	(1.04, 1.35)	0.0124105	0.335	1.21	(1.05, 1.39)	0.00700089	0.331
X606	uridine	Nucleotide	Pyrimidine Metabolism, Uracil containing	1.21	(1.06, 1.38)	0.0042083	0.239	1.19	(1.05, 1.37)	0.00894891	0.363
X15443	glucuronate	Carbohydrate	Aminosugar Metabolism	0.83	(0.73, 0.95)	0.00582985	0.246	0.83	(0.72, 0.95)	0.00851583	0.363
X39732	N-oleoyltaurine	Lipid	Endocannabinoid	1.2	(1.06, 1.37)	0.00493776	0.239	1.19	(1.04, 1.36)	0.00904324	0.363
X57564	perfluorooctanesulfonate (PFOS)	Xenobiotics	Chemical	0.88	(0.77, 0.99)	0.0414322	0.458	0.84	(0.74, 0.96)	0.00941537	0.363
X62857	dihydroferulic acid sulfate	Xenobiotics	Food Component/Plant	1.17	(1.03, 1.33)	0.016733	0.362	1.19	(1.04, 1.36)	0.0100972	0.373
X57520	dihomo-linoleoylcarnitine (C20:2)*	Lipid	Fatty Acid Metabolism (Acyl Carnitine, Polyunsaturated)	1.2	(1.05, 1.37)	0.00700077	0.267	1.19	(1.04, 1.37)	0.0108026	0.383
X1769	cortisone	Lipid	Corticosteroids	1.15	(1.02, 1.3)	0.0280131	0.428	1.18	(1.04, 1.34)	0.0123082	0.39
X1648	serine	Amino Acid	Glycine, Serine and Threonine Metabolism	1.14	(1.01, 1.29)	0.033671	0.436	1.17	(1.03, 1.33)	0.0138444	0.39
X32346	glycochenodeoxycholate	Lipid	Primary Bile Acid Metabolism	1.18	(1.04, 1.34)	0.0104928	0.321	1.18	(1.03, 1.34)	0.0149814	0.39
X44681	palmitoylcarnitine (C16)	Lipid	Fatty Acid Metabolism (Acyl Carnitine, Long Chain Saturated)	1.22	(1.07, 1.39)	0.00331032	0.226	1.19	(1.04, 1.37)	0.0121341	0.39
X53013	glycosyl-N-palmitoyl-sphingosine (d18:1/16:0)	Lipid	Hexosylceramides (HCER)	1.15	(1.01, 1.3)	0.0307152	0.428	1.18	(1.03, 1.34)	0.0142314	0.39
X53223	palmitoleoylcarnitine (C16:1)*	Lipid	Fatty Acid Metabolism (Acyl Carnitine, Monounsaturated)	1.21	(1.06, 1.38)	0.00539134	0.239	1.19	(1.04, 1.36)	0.0139523	0.39
X62277	hydroxy-CMPF*	Lipid	Fatty Acid, Dicarboxylate	0.83	(0.73, 0.94)	0.00369365	0.234	0.85	(0.74, 0.97)	0.0131663	0.39
X61864	dodecenedioate (C12:1-DC)*	Lipid	Fatty Acid, Dicarboxylate	1.16	(1.02, 1.31)	0.0242692	0.406	1.18	(1.03, 1.34)	0.014724	0.39
X62533	(2,4 or 2,5)-dimethylphenol sulfate	Xenobiotics	Food Component/Plant	0.85	(0.75, 0.97)	0.0145695	0.34	0.84	(0.73, 0.96)	0.0138261	0.39
X62071	perfluorooctanoate (PFOA)	Xenobiotics	Chemical	0.86	(0.75, 0.99)	0.0305642	0.428	0.84	(0.73, 0.97)	0.0159485	0.397
X62309	N-acetyl-isoputreanine	Amino Acid	Polyamine Metabolism	1.16	(1.02, 1.32)	0.0193048	0.372	1.17	(1.03, 1.34)	0.0165756	0.397
X63685	decadienedioic acid (C10:2-DC)**	Lipid	Fatty Acid, Dicarboxylate	1.19	(1.05, 1.35)	0.00752223	0.267	1.17	(1.03, 1.34)	0.0164622	0.397
X2132	citrulline	Amino Acid	Urea cycle; Arginine and Proline Metabolism	1.13	(1, 1.28)	0.046081	0.458	1.17	(1.03, 1.33)	0.0188755	0.408
X42448	1-stearoyl-2-oleoyl-GPE (18:0/18:1)	Lipid	Phosphatidylethanolamine (PE)	0.89	(0.79, 1)	0.0535052	0.461	0.86	(0.76, 0.97)	0.0175388	0.408
X61877	glucuronide of C14H26O4 (2)*	Partially Characterized Molecules	Partially Characterized Molecules	0.85	(0.74, 0.97)	0.0136315	0.335	0.85	(0.74, 0.97)	0.0184531	0.408
X63681	3-bromo-5-chloro-2,6-dihydroxybenzoic acid*	Xenobiotics	Chemical	0.9	(0.79, 1.02)	0.101624	0.555	0.85	(0.74, 0.97)	0.0186247	0.408
X62922	pregnenetriol sulfate*	Lipid	Pregnenolone Steroids	1.23	(1.06, 1.44)	0.00739913	0.267	1.21	(1.03, 1.41)	0.0194533	0.41
X46115	21-hydroxypregnenolone disulfate	Lipid	Pregnenolone Steroids	1.17	(1.02, 1.34)	0.0226863	0.393	1.18	(1.03, 1.36)	0.0203601	0.42
X35136	5-methyluridine (ribothymidine)	Nucleotide	Pyrimidine Metabolism, Uracil containing	1.15	(1, 1.31)	0.0431921	0.458	1.17	(1.02, 1.35)	0.021372	0.421
X57517	ximenoylcarnitine (C26:1)*	Lipid	Fatty Acid Metabolism (Acyl Carnitine, Monounsaturated)	1.19	(1.05, 1.36)	0.00887066	0.289	1.17	(1.02, 1.35)	0.0209364	0.421
X52974	glycochenodeoxycholate 3-sulfate	Lipid	Primary Bile Acid Metabolism	1.17	(1.03, 1.32)	0.0134077	0.335	1.16	(1.02, 1.32)	0.0225091	0.434
X32415	docosadienoate (22:2n6)	Lipid	Long Chain Polyunsaturated Fatty Acid (n3 and n6)	1.18	(1.03, 1.34)	0.0135291	0.335	1.17	(1.02, 1.34)	0.0241733	0.443
X52673	1-(1-enyl-palmitoyl)-2-arachidonoyl-GPE (P-16:0/20:4)*	Lipid	Plasmalogen	0.88	(0.77, 1)	0.0540514	0.461	0.86	(0.75, 0.98)	0.0244862	0.443
X62520	2-naphthol sulfate	Xenobiotics	Chemical	0.87	(0.76, 0.99)	0.0321248	0.431	0.85	(0.74, 0.98)	0.0236327	0.443
X52447	1-stearoyl-2-arachidonoyl-GPE (18:0/20:4)	Lipid	Phosphatidylethanolamine (PE)	0.89	(0.78, 1.01)	0.0614547	0.463	0.86	(0.76, 0.98)	0.0251946	0.446
X3141	betaine	Amino Acid	Glycine, Serine and Threonine Metabolism	1.14	(0.99, 1.3)	0.0648999	0.47	1.17	(1.02, 1.34)	0.0285559	0.455
X48258	1-oleoyl-GPC (18:1)	Lipid	Lysophospholipid	1.12	(0.99, 1.27)	0.0792354	0.502	1.16	(1.02, 1.33)	0.0271068	0.455
X32599	glycocholenate sulfate*	Lipid	Secondary Bile Acid Metabolism	1.15	(1.01, 1.3)	0.0294221	0.428	1.16	(1.02, 1.32)	0.0281277	0.455
X48429	methyl-4-hydroxybenzoate sulfate	Xenobiotics	Benzoate Metabolism	0.85	(0.74, 0.97)	0.0172688	0.364	0.85	(0.74, 0.98)	0.0277138	0.455
X63589	3,5-dichloro-2,6-dihydroxybenzoic acid	Xenobiotics	Chemical	0.91	(0.81, 1.04)	0.164477	0.645	0.86	(0.75, 0.98)	0.0287814	0.455
X64328	2,4-di-tert-butylphenol	Xenobiotics	Chemical	1.2	(1.03, 1.39)	0.0189685	0.372	1.19	(1.02, 1.39)	0.0271154	0.455
X35253	2-palmitoyl-GPC (16:0)*	Lipid	Lysophospholipid	1.16	(1.02, 1.33)	0.0230534	0.393	1.16	(1.01, 1.33)	0.032025	0.466
X37198	5alpha-pregnan-3beta,20alpha-diol disulfate	Lipid	Progestin Steroids	1.14	(1, 1.31)	0.050576	0.458	1.16	(1.01, 1.34)	0.0317703	0.466
X37209	androstenediol (3alpha, 17alpha) monosulfate (3)	Lipid	Androgenic Steroids	1.17	(1, 1.37)	0.0462362	0.458	1.19	(1.02, 1.4)	0.0320512	0.466
X42574	glycohyocholate	Lipid	Secondary Bile Acid Metabolism	1.12	(0.99, 1.27)	0.0689797	0.47	1.15	(1.01, 1.31)	0.031311	0.466
X52608	linoleoyl ethanolamide	Lipid	Endocannabinoid	1.14	(1.01, 1.29)	0.036951	0.442	1.15	(1.01, 1.31)	0.0314421	0.466
X37506	palmitoyl sphingomyelin (d18:1/16:0)	Lipid	Sphingomyelins	1.14	(1, 1.29)	0.0506852	0.458	1.16	(1.01, 1.33)	0.0329558	0.471
X528	alpha-ketoglutarate	Energy	TCA Cycle	1.19	(1.05, 1.35)	0.00797665	0.272	1.16	(1.01, 1.32)	0.0355016	0.474
X3155	3-ureidopropionate	Nucleotide	Pyrimidine Metabolism, Uracil containing	1.18	(1.02, 1.37)	0.0276379	0.428	1.19	(1.01, 1.39)	0.0338945	0.474
X46537	alpha-hydroxyisovalerate	Amino Acid	Leucine, Isoleucine and Valine Metabolism	1.2	(1.05, 1.38)	0.0091373	0.289	1.18	(1.01, 1.37)	0.0352463	0.474
X57814	(N(1) + N(8))-acetylspermidine	Amino Acid	Polyamine Metabolism	1.18	(1.02, 1.36)	0.0213613	0.389	1.17	(1.01, 1.35)	0.0347406	0.474
X62984	palmitoyl-sphingosine-phosphoethanolamine (d18:1/16:0)	Lipid	Ceramide PEs	1.11	(0.98, 1.25)	0.104748	0.562	1.15	(1.01, 1.31)	0.0358755	0.474
X34399	3,7-dimethylurate	Xenobiotics	Xanthine Metabolism	0.9	(0.8, 1.02)	0.0881061	0.524	0.87	(0.77, 0.99)	0.0367974	0.479
X57655	2'-O-methyluridine	Nucleotide	Pyrimidine Metabolism, Uracil containing	1.14	(1, 1.3)	0.0459822	0.458	1.15	(1.01, 1.32)	0.0375458	0.482
X48153	mannose	Carbohydrate	Fructose, Mannose and Galactose Metabolism	1.2	(1.06, 1.36)	0.00530202	0.239	1.15	(1.01, 1.32)	0.038414	0.484
X32619	pregnenediol sulfate (C21H34O5S)*	Lipid	Pregnenolone Steroids	1.17	(1, 1.36)	0.0441066	0.458	1.18	(1.01, 1.38)	0.0387726	0.484
X43374	indolin-2-one	Xenobiotics	Food Component/Plant	1.15	(1.01, 1.31)	0.0302969	0.428	1.15	(1.01, 1.31)	0.0400695	0.493
X15581	xylose	Carbohydrate	Pentose Metabolism	0.88	(0.77, 1.01)	0.0620924	0.463	0.86	(0.75, 1)	0.0424974	0.495
X27718	creatine	Amino Acid	Creatine Metabolism	1.16	(1, 1.33)	0.0429559	0.458	1.17	(1.01, 1.35)	0.0410223	0.495
X57521	dihomo-linolenoylcarnitine (C20:3n3 or 6)*	Lipid	Fatty Acid Metabolism (Acyl Carnitine, Polyunsaturated)	1.17	(1.03, 1.33)	0.0189642	0.372	1.15	(1.01, 1.32)	0.0417407	0.495
X61876	glucuronide of C14H26O4 (1)*	Partially Characterized Molecules	Partially Characterized Molecules	0.87	(0.77, 0.99)	0.0355546	0.436	0.87	(0.76, 1)	0.0421843	0.495
X38165	palmitoyl ethanolamide	Lipid	Endocannabinoid	1.14	(1.01, 1.3)	0.0357856	0.436	1.14	(1, 1.3)	0.0438153	0.498
X62276	dodecadienoate (12:2)*	Lipid	Fatty Acid, Dicarboxylate	1.14	(1.01, 1.29)	0.0358949	0.436	1.14	(1, 1.29)	0.0435312	0.498
X62104	gamma-glutamylcitrulline*	Peptide	Gamma-glutamyl Amino Acid	1.08	(0.95, 1.22)	0.247466	0.672	1.15	(1, 1.31)	0.0465316	0.522
X19258	1-myristoyl-2-palmitoyl-GPC (14:0/16:0)	Lipid	Phosphatidylcholine (PC)	0.89	(0.78, 1.01)	0.0683592	0.47	0.88	(0.77, 1)	0.0509104	0.55
X33009	homostachydrine*	Xenobiotics	Food Component/Plant	1.16	(1.02, 1.31)	0.0217104	0.389	1.14	(1, 1.3)	0.0499926	0.55
X62793	tetrahydrocortisol sulfate (1)	Lipid	Corticosteroids	1.18	(1.02, 1.35)	0.0218666	0.389	1.15	(1, 1.33)	0.0506857	0.55
X41754	heme	Cofactors and Vitamins	Hemoglobin and Porphyrin Metabolism	0.89	(0.77, 1.02)	0.0895696	0.524	0.87	(0.75, 1)	0.0542832	0.551
X34400	1,7-dimethylurate	Xenobiotics	Xanthine Metabolism	0.9	(0.8, 1.02)	0.0944344	0.531	0.88	(0.78, 1)	0.053779	0.551
X44664	glutarylcarnitine (C5-DC)	Amino Acid	Lysine Metabolism	0.92	(0.81, 1.04)	0.17051	0.646	0.88	(0.77, 1)	0.0547746	0.551
X48698	6-hydroxyindole sulfate	Xenobiotics	Chemical	1.15	(1.01, 1.3)	0.0311773	0.428	1.13	(1, 1.29)	0.0540383	0.551
X62066	glyco-beta-muricholate**	Lipid	Primary Bile Acid Metabolism	1.12	(0.99, 1.27)	0.0772451	0.496	1.14	(1, 1.29)	0.0531005	0.551
X62503	6-bromotryptophan	Amino Acid	Tryptophan Metabolism	1.15	(1.01, 1.31)	0.0298721	0.428	1.14	(1, 1.3)	0.0530381	0.551
X27513	indoleacetate	Amino Acid	Tryptophan Metabolism	1.13	(1, 1.29)	0.0544854	0.461	1.14	(1, 1.29)	0.0562995	0.555
X34409	stearoylcarnitine (C18)	Lipid	Fatty Acid Metabolism (Acyl Carnitine, Long Chain Saturated)	1.16	(1.02, 1.33)	0.0271138	0.428	1.14	(1, 1.31)	0.0564162	0.555
X18476	glycocholate	Lipid	Primary Bile Acid Metabolism	1.12	(0.98, 1.27)	0.0923508	0.531	1.13	(0.99, 1.29)	0.0679301	0.56
X38102	oleoyl ethanolamide	Lipid	Endocannabinoid	1.14	(1, 1.3)	0.0528031	0.461	1.13	(0.99, 1.29)	0.0694582	0.56
X15753	hippurate	Xenobiotics	Benzoate Metabolism	1.09	(0.96, 1.23)	0.196203	0.648	1.13	(0.99, 1.29)	0.0617827	0.56
X27672	3-indoxyl sulfate	Amino Acid	Tryptophan Metabolism	1.14	(1.01, 1.29)	0.041266	0.458	1.13	(0.99, 1.28)	0.0694272	0.56
X22206	theanine	Xenobiotics	Food Component/Plant	0.89	(0.78, 1.01)	0.0705948	0.47	0.89	(0.78, 1.01)	0.0659905	0.56
X22138	homocitrulline	Amino Acid	Urea cycle; Arginine and Proline Metabolism	0.89	(0.79, 1.01)	0.0806464	0.502	0.89	(0.78, 1.01)	0.0673287	0.56
X22053	3-hydroxydecanoate	Lipid	Fatty Acid, Monohydroxy	1.15	(1.01, 1.3)	0.0290453	0.428	1.13	(0.99, 1.28)	0.0676459	0.56
X27710	N-acetylglycine	Amino Acid	Glycine, Serine and Threonine Metabolism	1.08	(0.95, 1.23)	0.232478	0.667	1.14	(1, 1.31)	0.0581089	0.56
X31555	pyridoxate	Cofactors and Vitamins	Vitamin B6 Metabolism	1.07	(0.95, 1.22)	0.261288	0.677	1.13	(0.99, 1.29)	0.0689579	0.56
X31943	3-hydroxysebacate	Lipid	Fatty Acid, Monohydroxy	1.12	(0.99, 1.27)	0.0690369	0.47	1.13	(0.99, 1.28)	0.0654648	0.56
X35126	phenylacetylglutamine	Peptide	Acetylated Peptides	1.13	(0.99, 1.28)	0.0602451	0.463	1.13	(0.99, 1.28)	0.0695042	0.56
X37190	5alpha-androstan-3beta,17beta-diol disulfate	Lipid	Androgenic Steroids	1.14	(0.97, 1.33)	0.122473	0.597	1.17	(0.99, 1.4)	0.0694445	0.56
X43333	carboxyibuprofen	Xenobiotics	Drug - Analgesics, Anesthetics	0.87	(0.76, 0.99)	0.0340029	0.436	0.88	(0.77, 1)	0.057929	0.56
X43549	N-formylanthranilic acid	Amino Acid	Tryptophan Metabolism	1.11	(0.97, 1.26)	0.117758	0.594	1.13	(0.99, 1.29)	0.0667998	0.56
X48187	N-acetyltaurine	Amino Acid	Methionine, Cysteine, SAM and Taurine Metabolism	1.13	(0.99, 1.29)	0.0751244	0.489	1.14	(0.99, 1.31)	0.0642	0.56
X48182	myristoleoylcarnitine (C14:1)*	Lipid	Fatty Acid Metabolism (Acyl Carnitine, Monounsaturated)	1.14	(1.01, 1.3)	0.0406219	0.458	1.13	(0.99, 1.29)	0.0686285	0.56
X52464	1-palmitoyl-2-arachidonoyl-GPE (16:0/20:4)*	Lipid	Phosphatidylethanolamine (PE)	0.91	(0.8, 1.03)	0.12365	0.597	0.88	(0.78, 1.01)	0.0636349	0.56
X53195	1-myristoyl-2-arachidonoyl-GPC (14:0/20:4)*	Lipid	Phosphatidylcholine (PC)	0.9	(0.78, 1.03)	0.112033	0.587	0.88	(0.76, 1.01)	0.0667756	0.56
X61874	glucuronide of C12H22O4 (1)*	Partially Characterized Molecules	Partially Characterized Molecules	0.87	(0.77, 0.99)	0.0393636	0.455	0.88	(0.77, 1.01)	0.0597966	0.56
X63739	2-hydroxy-4-(methylthio)butanoic acid	Amino Acid	Methionine, Cysteine, SAM and Taurine Metabolism	1.18	(1.04, 1.35)	0.0118293	0.335	1.14	(0.99, 1.31)	0.0597953	0.56
X43507	3b-hydroxy-5-cholenoic acid	Lipid	Secondary Bile Acid Metabolism	1.1	(0.97, 1.25)	0.142616	0.618	1.13	(0.99, 1.29)	0.0718162	0.573
X36842	3beta,7beta-dihydroxy-5-cholestenoate	Lipid	Sterol	1.15	(1.01, 1.3)	0.0346873	0.436	1.13	(0.99, 1.29)	0.0749275	0.591
X36845	o-cresol sulfate	Xenobiotics	Benzoate Metabolism	0.89	(0.78, 1.01)	0.0618092	0.463	0.88	(0.77, 1.01)	0.0772887	0.591
X62919	tridecenedioate (C13:1-DC)*	Lipid	Fatty Acid, Dicarboxylate	1.11	(0.98, 1.25)	0.0892811	0.524	1.12	(0.99, 1.26)	0.0773389	0.591
X52466	1-stearoyl-2-docosahexaenoyl-GPE (18:0/22:6)*	Lipid	Phosphatidylethanolamine (PE)	0.91	(0.81, 1.03)	0.154615	0.638	0.89	(0.78, 1.01)	0.0761649	0.591
X62287	delta-CEHC	Cofactors and Vitamins	Tocopherol Metabolism	1.17	(1.03, 1.33)	0.0191367	0.372	1.13	(0.99, 1.3)	0.0774036	0.591
X19263	1-palmitoyl-2-oleoyl-GPE (16:0/18:1)	Lipid	Phosphatidylethanolamine (PE)	0.92	(0.82, 1.04)	0.174578	0.646	0.9	(0.79, 1.01)	0.0782242	0.592
X62915	3-hydroxydodecanedioate*	Lipid	Fatty Acid, Dicarboxylate	1.13	(1, 1.29)	0.0578334	0.463	1.12	(0.99, 1.28)	0.0816313	0.608
X40475	valylglycine	Peptide	Dipeptide	1.1	(0.97, 1.25)	0.136326	0.617	1.12	(0.99, 1.28)	0.0817151	0.608
X1643	fumarate	Energy	TCA Cycle	1.14	(1, 1.29)	0.048069	0.458	1.12	(0.98, 1.28)	0.085092	0.617
X396	glutarate (C5-DC)	Lipid	Fatty Acid, Dicarboxylate	1.13	(1, 1.29)	0.0504586	0.458	1.12	(0.98, 1.27)	0.0921966	0.617
X3147	xanthine	Nucleotide	Purine Metabolism, (Hypo)Xanthine/Inosine containing	1.14	(1, 1.3)	0.0439832	0.458	1.12	(0.98, 1.27)	0.0956039	0.617
X42374	2-aminobutyrate	Amino Acid	Glutathione Metabolism	1.13	(0.99, 1.27)	0.0624288	0.463	1.12	(0.98, 1.27)	0.0954939	0.617
X15676	3-methyl-2-oxovalerate	Amino Acid	Leucine, Isoleucine and Valine Metabolism	1.14	(1.01, 1.3)	0.0395849	0.455	1.12	(0.98, 1.28)	0.0949764	0.617
X22116	4-methyl-2-oxopentanoate	Amino Acid	Leucine, Isoleucine and Valine Metabolism	1.14	(1, 1.3)	0.0511288	0.458	1.12	(0.98, 1.28)	0.0933214	0.617
X31787	3-carboxy-4-methyl-5-propyl-2-furanpropanoate (CMPF)	Lipid	Fatty Acid, Dicarboxylate	0.89	(0.78, 1)	0.0585913	0.463	0.89	(0.78, 1.02)	0.0873076	0.617
X34424	5-acetylamino-6-amino-3-methyluracil	Xenobiotics	Xanthine Metabolism	0.9	(0.79, 1.02)	0.102306	0.555	0.9	(0.79, 1.02)	0.0960902	0.617
X37203	androstenediol (3beta,17beta) disulfate (2)	Lipid	Androgenic Steroids	1.15	(1, 1.33)	0.0564526	0.463	1.14	(0.98, 1.32)	0.0860965	0.617
X38296	(16 or 17)-methylstearate (a19:0 or i19:0)	Lipid	Fatty Acid, Branched	1.14	(1, 1.3)	0.051725	0.458	1.12	(0.98, 1.29)	0.0933577	0.617
X62864	mannonate*	Xenobiotics	Food Component/Plant	1.18	(1.04, 1.35)	0.0117084	0.335	1.12	(0.98, 1.29)	0.0958487	0.617
X43255	N-acetyl-1-methylhistidine*	Amino Acid	Histidine Metabolism	0.92	(0.81, 1.04)	0.193225	0.648	0.89	(0.78, 1.02)	0.0867359	0.617
X43761	2-aminoheptanoate	Lipid	Fatty Acid, Amino	1.14	(1, 1.29)	0.0450614	0.458	1.12	(0.98, 1.27)	0.0945637	0.617
X54805	3beta-hydroxy-5-cholestenoate	Lipid	Sterol	1.07	(0.94, 1.21)	0.308624	0.727	1.12	(0.98, 1.29)	0.0865543	0.617
X55041	1-oleoyl-2-arachidonoyl-GPE (18:1/20:4)*	Lipid	Phosphatidylethanolamine (PE)	0.9	(0.79, 1.02)	0.10785	0.569	0.89	(0.78, 1.02)	0.0877219	0.617
X53209	1-oleoyl-2-docosahexaenoyl-GPE (18:1/22:6)*	Lipid	Phosphatidylethanolamine (PE)	0.9	(0.79, 1.02)	0.0932228	0.531	0.89	(0.78, 1.02)	0.0882188	0.617
X62862	N6,N6-dimethyllysine	Amino Acid	Lysine Metabolism	1.12	(0.99, 1.27)	0.0758909	0.491	1.12	(0.98, 1.27)	0.09436	0.617
X63251	11beta-hydroxyandrosterone glucuronide	Lipid	Androgenic Steroids	1.16	(1.02, 1.32)	0.0252736	0.415	1.13	(0.98, 1.29)	0.0891917	0.617
X63683	branched-chain, straight-chain, or cyclopropyl 12:1 fatty acid*	Partially Characterized Molecules	Partially Characterized Molecules	1.13	(0.99, 1.28)	0.0641433	0.47	1.12	(0.98, 1.28)	0.0922857	0.617
X58	glycine	Amino Acid	Glycine, Serine and Threonine Metabolism	1.06	(0.94, 1.2)	0.357439	0.758	1.12	(0.98, 1.27)	0.0991608	0.624
X19130	1,2-dipalmitoyl-GPC (16:0/16:0)	Lipid	Phosphatidylcholine (PC)	0.89	(0.78, 1.01)	0.0652215	0.47	0.9	(0.79, 1.02)	0.0989131	0.624
X62860	N6-methyllysine	Amino Acid	Lysine Metabolism	1.12	(0.98, 1.27)	0.0879591	0.524	1.11	(0.98, 1.27)	0.100056	0.624
X52473	gamma-tocopherol/beta-tocopherol	Cofactors and Vitamins	Tocopherol Metabolism	1.16	(1.03, 1.32)	0.0164811	0.362	1.12	(0.98, 1.27)	0.0992853	0.624
X62851	hydroxypalmitoyl sphingomyelin (d18:1/16:0(OH))**	Lipid	Sphingomyelins	1.12	(0.99, 1.27)	0.0704183	0.47	1.11	(0.98, 1.26)	0.101493	0.629
X22132	alpha-hydroxyisocaproate	Amino Acid	Leucine, Isoleucine and Valine Metabolism	1.15	(1.01, 1.31)	0.0393711	0.455	1.12	(0.98, 1.28)	0.102611	0.631
X541	4-hydroxyphenylacetate	Amino Acid	Phenylalanine Metabolism	1.13	(0.99, 1.28)	0.0695679	0.47	1.11	(0.98, 1.27)	0.106832	0.633
X590	hypotaurine	Amino Acid	Methionine, Cysteine, SAM and Taurine Metabolism	1.09	(0.96, 1.24)	0.183737	0.646	1.11	(0.98, 1.26)	0.112248	0.633
X17805	dihomo-linoleate (20:2n6)	Lipid	Long Chain Polyunsaturated Fatty Acid (n3 and n6)	1.13	(0.99, 1.28)	0.0689558	0.47	1.11	(0.98, 1.27)	0.108278	0.633
X18394	theophylline	Xenobiotics	Xanthine Metabolism	0.92	(0.81, 1.04)	0.203594	0.651	0.9	(0.79, 1.02)	0.109188	0.633
X20676	maleate	Lipid	Fatty Acid, Dicarboxylate	1.11	(0.98, 1.26)	0.0904512	0.524	1.11	(0.98, 1.26)	0.108142	0.633
X32412	butyrylcarnitine (C4)	Lipid	Fatty Acid Metabolism (also BCAA Metabolism)	1.16	(1.03, 1.31)	0.0157934	0.359	1.11	(0.98, 1.27)	0.109823	0.633
X37196	5alpha-pregnan-3beta,20beta-diol monosulfate (1)	Lipid	Progestin Steroids	1.1	(0.97, 1.25)	0.127885	0.603	1.11	(0.98, 1.26)	0.110928	0.633
X38637	cinnamoylglycine	Xenobiotics	Food Component/Plant	1.08	(0.95, 1.23)	0.259437	0.676	1.12	(0.98, 1.28)	0.105967	0.633
X39346	alpha-CEHC glucuronide*	Cofactors and Vitamins	Tocopherol Metabolism	0.88	(0.78, 1)	0.0442825	0.458	0.9	(0.79, 1.02)	0.104227	0.633
X52475	1-(1-enyl-stearoyl)-2-arachidonoyl-GPE (P-18:0/20:4)*	Lipid	Plasmalogen	0.92	(0.81, 1.04)	0.177959	0.646	0.9	(0.79, 1.02)	0.111798	0.633
X53031	methylsuccinoylcarnitine	Amino Acid	Leucine, Isoleucine and Valine Metabolism	0.89	(0.79, 1.01)	0.0679933	0.47	0.9	(0.79, 1.02)	0.10604	0.633
X57474	sphingomyelin (d18:2/18:1)*	Lipid	Sphingomyelins	1.16	(1.01, 1.32)	0.0329484	0.436	1.12	(0.97, 1.29)	0.112194	0.633
X62297	sulfate of piperine metabolite C18H21NO3 (1)*	Xenobiotics	Food Component/Plant	0.91	(0.8, 1.03)	0.137073	0.617	0.9	(0.79, 1.02)	0.110457	0.633
X38395	12,13-DiHOME	Lipid	Fatty Acid, Dihydroxy	0.89	(0.79, 1.01)	0.0798502	0.502	0.9	(0.79, 1.03)	0.12521	0.637
X1712	cortisol	Lipid	Corticosteroids	1.09	(0.96, 1.23)	0.18245	0.646	1.1	(0.97, 1.25)	0.130943	0.637
X1493	ornithine	Amino Acid	Urea cycle; Arginine and Proline Metabolism	1.09	(0.97, 1.24)	0.158811	0.638	1.11	(0.97, 1.26)	0.118577	0.637
X607	trans-urocanate	Amino Acid	Histidine Metabolism	0.9	(0.8, 1.02)	0.10268	0.555	0.9	(0.8, 1.03)	0.118353	0.637
X15765	ethylmalonate	Amino Acid	Leucine, Isoleucine and Valine Metabolism	1.13	(1, 1.28)	0.0583826	0.463	1.11	(0.97, 1.26)	0.124244	0.637
X22001	3-hydroxyoctanoate	Lipid	Fatty Acid, Monohydroxy	1.11	(0.99, 1.26)	0.0809428	0.502	1.1	(0.97, 1.25)	0.129844	0.637
X32391	1,3-dimethylurate	Xenobiotics	Xanthine Metabolism	0.93	(0.82, 1.05)	0.252082	0.672	0.91	(0.8, 1.03)	0.130876	0.637
X33418	delta-tocopherol	Cofactors and Vitamins	Tocopherol Metabolism	1.16	(1.01, 1.33)	0.0314339	0.428	1.12	(0.97, 1.29)	0.123922	0.637
X33230	1-palmitoleoyl-GPC (16:1)*	Lipid	Lysophospholipid	1.11	(0.98, 1.26)	0.0940893	0.531	1.11	(0.97, 1.25)	0.118604	0.637
X35669	tetradecanedioate (C14-DC)	Lipid	Fatty Acid, Dicarboxylate	1.08	(0.95, 1.23)	0.236635	0.669	1.11	(0.97, 1.26)	0.130339	0.637
X52234	glycosyl-N-stearoyl-sphingosine (d18:1/18:0)	Lipid	Hexosylceramides (HCER)	1.09	(0.96, 1.24)	0.184317	0.646	1.11	(0.97, 1.27)	0.124117	0.637
X37202	androstenediol (3beta,17beta) disulfate (1)	Lipid	Androgenic Steroids	1.1	(0.96, 1.26)	0.152927	0.636	1.12	(0.97, 1.29)	0.130151	0.637
X38170	pregnenolone sulfate	Lipid	Pregnenolone Steroids	1.09	(0.95, 1.25)	0.21808	0.662	1.12	(0.97, 1.29)	0.125297	0.637
X39625	hydrochlorothiazide	Xenobiotics	Drug - Cardiovascular	0.92	(0.81, 1.05)	0.204736	0.652	0.9	(0.79, 1.03)	0.116191	0.637
X39603	ethyl glucuronide	Xenobiotics	Chemical	1.08	(0.95, 1.24)	0.221347	0.662	1.12	(0.97, 1.29)	0.126857	0.637
X40481	dihydroferulate	Xenobiotics	Food Component/Plant	1.08	(0.95, 1.22)	0.219865	0.662	1.11	(0.97, 1.26)	0.119666	0.637
X48460	propyl 4-hydroxybenzoate sulfate	Xenobiotics	Benzoate Metabolism	0.87	(0.76, 1)	0.0512734	0.458	0.9	(0.78, 1.03)	0.129111	0.637
X57481	sphingomyelin (d18:1/20:2, d18:2/20:1, d16:1/22:2)*	Lipid	Sphingomyelins	1.14	(1, 1.29)	0.0509221	0.458	1.11	(0.97, 1.27)	0.119942	0.637
X52465	1-palmitoyl-2-docosahexaenoyl-GPE (16:0/22:6)*	Lipid	Phosphatidylethanolamine (PE)	0.91	(0.8, 1.03)	0.136535	0.617	0.9	(0.79, 1.03)	0.122577	0.637
X52925	phenylacetylglutamate	Peptide	Acetylated Peptides	1.11	(0.97, 1.26)	0.121276	0.597	1.11	(0.97, 1.27)	0.116211	0.637
X52982	glycodeoxycholate glucuronide (1)	Lipid	Secondary Bile Acid Metabolism	0.89	(0.78, 1.02)	0.0857704	0.52	0.9	(0.79, 1.03)	0.126124	0.637
X63152	ethyl alpha-glucopyranoside	Xenobiotics	Food Component/Plant	1.05	(0.92, 1.19)	0.467803	0.819	1.13	(0.97, 1.31)	0.125174	0.637
X61701	3-hydroxyarachidate*	Lipid	Fatty Acid, Monohydroxy	1.11	(0.98, 1.25)	0.107662	0.569	1.11	(0.98, 1.26)	0.114466	0.637
X62850	tetradecadienoate (14:2)*	Lipid	Long Chain Polyunsaturated Fatty Acid (n3 and n6)	1.12	(0.98, 1.27)	0.0905531	0.524	1.11	(0.97, 1.26)	0.128665	0.637
X62796	3-ethylcatechol sulfate (1)	Xenobiotics	Food Component/Plant	0.9	(0.79, 1.03)	0.118338	0.594	0.9	(0.78, 1.03)	0.119719	0.637
X52446	1-stearoyl-2-linoleoyl-GPE (18:0/18:2)*	Lipid	Phosphatidylethanolamine (PE)	0.94	(0.84, 1.06)	0.331538	0.741	0.91	(0.8, 1.03)	0.131906	0.639
X33961	1-stearoyl-GPC (18:0)	Lipid	Lysophospholipid	1.1	(0.97, 1.25)	0.142808	0.618	1.11	(0.97, 1.27)	0.133347	0.642
X3127	hypoxanthine	Nucleotide	Purine Metabolism, (Hypo)Xanthine/Inosine containing	1.09	(0.96, 1.23)	0.176305	0.646	1.1	(0.97, 1.24)	0.144063	0.651
X32198	acetylcarnitine (C2)	Lipid	Fatty Acid Metabolism (Acyl Carnitine, Short Chain)	1.13	(0.99, 1.28)	0.059934	0.463	1.1	(0.97, 1.26)	0.143114	0.651
X31912	glycolithocholate	Lipid	Secondary Bile Acid Metabolism	1.09	(0.96, 1.24)	0.17004	0.646	1.11	(0.97, 1.26)	0.141707	0.651
X32457	3-hydroxylaurate	Lipid	Fatty Acid, Monohydroxy	1.12	(0.99, 1.28)	0.0697783	0.47	1.1	(0.97, 1.26)	0.142581	0.651
X35127	pro-hydroxy-pro	Amino Acid	Urea cycle; Arginine and Proline Metabolism	1.11	(0.99, 1.26)	0.084636	0.517	1.1	(0.97, 1.25)	0.143227	0.651
X33952	myristoylcarnitine (C14)	Lipid	Fatty Acid Metabolism (Acyl Carnitine, Long Chain Saturated)	1.14	(1, 1.3)	0.0465092	0.458	1.11	(0.97, 1.26)	0.140751	0.651
X33949	gamma-glutamylglycine	Peptide	Gamma-glutamyl Amino Acid	1.04	(0.93, 1.18)	0.486495	0.82	1.1	(0.97, 1.26)	0.138672	0.651
X36746	2-hydroxy-3-methylvalerate	Amino Acid	Leucine, Isoleucine and Valine Metabolism	1.14	(1, 1.3)	0.055617	0.461	1.11	(0.97, 1.28)	0.136445	0.651
X35186	1-arachidonoyl-GPE (20:4n6)*	Lipid	Lysophospholipid	1.09	(0.97, 1.24)	0.146527	0.618	1.1	(0.97, 1.25)	0.139425	0.651
X42395	undecanedioate (C11-DC)	Lipid	Fatty Acid, Dicarboxylate	1.11	(0.98, 1.26)	0.101741	0.555	1.1	(0.97, 1.25)	0.137302	0.651
X48441	4-hydroxychlorothalonil	Xenobiotics	Chemical	0.91	(0.81, 1.03)	0.138897	0.617	0.91	(0.8, 1.03)	0.139898	0.651
X63658	glutamine conjugate of C7H12O2*	Partially Characterized Molecules	Partially Characterized Molecules	1.13	(1, 1.29)	0.0551298	0.461	1.1	(0.97, 1.26)	0.141862	0.651
X39379	glycoursodeoxycholate	Lipid	Secondary Bile Acid Metabolism	1.11	(0.98, 1.25)	0.113025	0.589	1.1	(0.97, 1.25)	0.14633	0.658
X1494	5-oxoproline	Amino Acid	Glutathione Metabolism	1.11	(0.97, 1.27)	0.11711	0.594	1.1	(0.96, 1.26)	0.15266	0.66
X44876	gamma-CEHC	Cofactors and Vitamins	Tocopherol Metabolism	1.13	(0.99, 1.28)	0.0718143	0.474	1.1	(0.96, 1.26)	0.15431	0.66
X43249	N-delta-acetylornithine	Amino Acid	Urea cycle; Arginine and Proline Metabolism	1.08	(0.95, 1.23)	0.262985	0.677	1.1	(0.97, 1.26)	0.147524	0.66
X44878	methionine sulfone	Amino Acid	Methionine, Cysteine, SAM and Taurine Metabolism	0.92	(0.81, 1.05)	0.197552	0.648	0.91	(0.79, 1.04)	0.153096	0.66
X52467	1-palmitoyl-2-arachidonoyl-GPI (16:0/20:4)*	Lipid	Phosphatidylinositol (PI)	0.94	(0.83, 1.07)	0.383115	0.77	0.91	(0.79, 1.04)	0.152045	0.66
X52669	1-palmitoyl-2-oleoyl-GPI (16:0/18:1)*	Lipid	Phosphatidylinositol (PI)	0.93	(0.82, 1.06)	0.269307	0.684	0.91	(0.79, 1.04)	0.148545	0.66
X52687	1-oleoyl-2-linoleoyl-GPE (18:1/18:2)*	Lipid	Phosphatidylethanolamine (PE)	0.92	(0.82, 1.04)	0.20188	0.651	0.91	(0.8, 1.03)	0.150088	0.66
X54960	oleoyl-arachidonoyl-glycerol (18:1/20:4) [1]*	Lipid	Diacylglycerol	0.93	(0.81, 1.07)	0.295835	0.716	0.9	(0.78, 1.04)	0.150956	0.66
X57511	linolenoylcarnitine (C18:3)*	Lipid	Fatty Acid Metabolism (Acyl Carnitine, Polyunsaturated)	1.1	(0.96, 1.25)	0.158592	0.638	1.1	(0.96, 1.26)	0.15426	0.66
X64386	cis-3,4-methyleneheptanoylglycine	Lipid	Fatty Acid Metabolism (Acyl Glycine)	1.1	(0.97, 1.25)	0.127289	0.603	1.1	(0.97, 1.25)	0.153573	0.66
X48418	4-methylguaiacol sulfate	Xenobiotics	Benzoate Metabolism	1.09	(0.96, 1.24)	0.194228	0.648	1.1	(0.96, 1.26)	0.155724	0.663
X42040	5-hydroxymethyl-2-furoic acid	Amino Acid	Tyrosine Metabolism	1.07	(0.94, 1.21)	0.330792	0.741	1.1	(0.96, 1.26)	0.157363	0.664
X57416	N-palmitoyl-sphingadienine (d18:2/16:0)*	Lipid	Ceramides	1.14	(1, 1.3)	0.0547962	0.461	1.1	(0.96, 1.27)	0.156826	0.664
X31591	androsterone sulfate	Lipid	Androgenic Steroids	1.08	(0.94, 1.24)	0.269388	0.684	1.11	(0.96, 1.27)	0.159923	0.67
X43488	N-acetylcarnosine	Amino Acid	Histidine Metabolism	0.92	(0.78, 1.07)	0.267106	0.684	0.89	(0.76, 1.05)	0.160288	0.67
X52615	sphingomyelin (d18:1/17:0, d17:1/18:0, d19:1/16:0)	Lipid	Sphingomyelins	1.1	(0.97, 1.24)	0.147286	0.618	1.1	(0.96, 1.25)	0.161862	0.673
X1552	erucate (22:1n9)	Lipid	Long Chain Monounsaturated Fatty Acid	1.09	(0.96, 1.23)	0.171618	0.646	1.09	(0.96, 1.24)	0.163251	0.676
X1598	tigloylglycine	Amino Acid	Leucine, Isoleucine and Valine Metabolism	1.05	(0.93, 1.19)	0.396528	0.779	1.09	(0.96, 1.24)	0.163943	0.676
X1806	retinol (Vitamin A)	Cofactors and Vitamins	Vitamin A Metabolism	0.91	(0.8, 1.03)	0.125167	0.598	0.91	(0.8, 1.04)	0.166171	0.682
X31548	Fibrinopeptide A, des-ala(1)*	Peptide	Fibrinogen Cleavage Peptide	0.92	(0.81, 1.05)	0.206804	0.652	0.91	(0.8, 1.04)	0.167963	0.686
X1301	lysine	Amino Acid	Lysine Metabolism	1.08	(0.95, 1.22)	0.221059	0.662	1.09	(0.96, 1.24)	0.1774	0.688
X1303	malate	Energy	TCA Cycle	1.11	(0.98, 1.26)	0.094755	0.531	1.09	(0.96, 1.25)	0.172167	0.688
X2342	serotonin	Amino Acid	Tryptophan Metabolism	1.06	(0.94, 1.2)	0.317777	0.737	1.09	(0.96, 1.23)	0.179037	0.688
X31938	5-hydroxyhexanoate	Lipid	Fatty Acid, Monohydroxy	0.9	(0.79, 1.03)	0.118679	0.594	0.91	(0.8, 1.04)	0.175833	0.688
X33946	N-acetylhistidine	Amino Acid	Histidine Metabolism	1.05	(0.92, 1.2)	0.448659	0.808	1.1	(0.96, 1.25)	0.180262	0.688
X48434	N-acetylcitrulline	Amino Acid	Urea cycle; Arginine and Proline Metabolism	0.94	(0.83, 1.06)	0.306685	0.727	0.91	(0.8, 1.04)	0.176611	0.688
X35305	1-palmitoyl-GPI (16:0)	Lipid	Lysophospholipid	0.92	(0.81, 1.05)	0.208778	0.654	0.91	(0.8, 1.04)	0.171848	0.688
X46142	mannitol/sorbitol	Carbohydrate	Fructose, Mannose and Galactose Metabolism	1.09	(0.95, 1.23)	0.212101	0.655	1.09	(0.96, 1.25)	0.180562	0.688
X42449	1-palmitoyl-2-linoleoyl-GPE (16:0/18:2)	Lipid	Phosphatidylethanolamine (PE)	0.95	(0.84, 1.07)	0.374988	0.766	0.92	(0.81, 1.04)	0.179643	0.688
X48841	p-cresol glucuronide*	Amino Acid	Tyrosine Metabolism	1.08	(0.95, 1.22)	0.248833	0.672	1.09	(0.96, 1.24)	0.174674	0.688
X48569	acesulfame	Xenobiotics	Food Component/Plant	0.94	(0.83, 1.06)	0.312861	0.733	0.92	(0.81, 1.04)	0.173908	0.688
X48782	C-glycosyltryptophan	Amino Acid	Tryptophan Metabolism	1.12	(0.99, 1.28)	0.0824231	0.507	1.1	(0.96, 1.26)	0.175293	0.688
X57659	N-palmitoylserine	Lipid	Endocannabinoid	1.07	(0.95, 1.21)	0.269082	0.684	1.09	(0.96, 1.24)	0.171958	0.688
X57518	arachidonoylcarnitine (C20:4)	Lipid	Fatty Acid Metabolism (Acyl Carnitine, Polyunsaturated)	1.1	(0.97, 1.26)	0.145191	0.618	1.1	(0.96, 1.27)	0.171995	0.688
X63253	5-hydroxyindole glucuronide	Amino Acid	Tryptophan Metabolism	1.09	(0.97, 1.23)	0.15661	0.638	1.09	(0.96, 1.24)	0.174597	0.688
X63358	3-hydroxydecanoylcarnitine	Lipid	Fatty Acid Metabolism (Acyl Carnitine, Hydroxy)	1.11	(0.97, 1.26)	0.122572	0.597	1.09	(0.96, 1.25)	0.181256	0.688
X64050	2-methoxyhydroquinone sulfate (2)	Xenobiotics	Benzoate Metabolism	1.08	(0.95, 1.23)	0.223885	0.662	1.09	(0.96, 1.25)	0.181728	0.688
X1123	inosine	Nucleotide	Purine Metabolism, (Hypo)Xanthine/Inosine containing	1.07	(0.95, 1.22)	0.261022	0.677	1.09	(0.96, 1.24)	0.183584	0.69
X34401	5-acetylamino-6-formylamino-3-methyluracil	Xenobiotics	Xanthine Metabolism	0.92	(0.81, 1.04)	0.182216	0.646	0.92	(0.81, 1.04)	0.18455	0.69
X35172	orotidine	Nucleotide	Pyrimidine Metabolism, Orotate containing	1.14	(0.99, 1.31)	0.061621	0.463	1.1	(0.95, 1.27)	0.185008	0.69
X37478	docosapentaenoate (n6 DPA; 22:5n6)	Lipid	Long Chain Polyunsaturated Fatty Acid (n3 and n6)	1.11	(0.98, 1.27)	0.1063	0.567	1.1	(0.96, 1.25)	0.185265	0.69
X542	3-hydroxybutyrate (BHBA)	Lipid	Ketone Bodies	1.11	(0.97, 1.26)	0.125579	0.598	1.09	(0.96, 1.25)	0.19021	0.697
X1496	methylmalonate (MMA)	Lipid	Fatty Acid Metabolism (also BCAA Metabolism)	1.09	(0.95, 1.27)	0.222613	0.662	1.1	(0.95, 1.28)	0.196964	0.697
X54	tryptophan	Amino Acid	Tryptophan Metabolism	1.08	(0.95, 1.22)	0.253469	0.672	1.09	(0.96, 1.24)	0.192574	0.697
X1564	citrate	Energy	TCA Cycle	1.1	(0.97, 1.24)	0.137737	0.617	1.09	(0.96, 1.24)	0.196069	0.697
X15679	xanthurenate	Amino Acid	Tryptophan Metabolism	0.92	(0.82, 1.04)	0.207758	0.653	0.92	(0.81, 1.04)	0.193402	0.697
X33955	1-palmitoyl-GPC (16:0)	Lipid	Lysophospholipid	1.08	(0.96, 1.23)	0.211909	0.655	1.09	(0.96, 1.24)	0.195083	0.697
X48428	pyrraline	Xenobiotics	Food Component/Plant	0.92	(0.81, 1.04)	0.175033	0.646	0.92	(0.81, 1.04)	0.193523	0.697
X47101	N-methylpipecolate	Xenobiotics	Bacterial/Fungal	1.08	(0.96, 1.22)	0.218039	0.662	1.09	(0.96, 1.23)	0.196208	0.697
X48763	3-methoxycatechol sulfate (1)	Xenobiotics	Benzoate Metabolism	0.92	(0.81, 1.04)	0.196014	0.648	0.92	(0.81, 1.04)	0.19371	0.697
X57473	sphingomyelin (d18:0/18:0, d19:0/17:0)*	Lipid	Dihydrosphingomyelins	1.13	(1, 1.28)	0.0574054	0.463	1.09	(0.96, 1.25)	0.197754	0.697
X61798	trans-2-hexenoylglycine	Lipid	Fatty Acid Metabolism (Acyl Glycine)	1.09	(0.96, 1.23)	0.201761	0.651	1.09	(0.96, 1.24)	0.198181	0.697
X61888	glucuronide of C10H18O2 (8)*	Partially Characterized Molecules	Partially Characterized Molecules	1.06	(0.94, 1.2)	0.337567	0.741	1.09	(0.96, 1.24)	0.192362	0.697
X63380	(2-butoxyethoxy)acetic acid	Xenobiotics	Chemical	0.92	(0.81, 1.05)	0.199861	0.651	0.91	(0.8, 1.05)	0.194723	0.697
X64188	chlorothiazide	Xenobiotics	Drug - Cardiovascular	0.93	(0.82, 1.06)	0.273753	0.691	0.92	(0.81, 1.04)	0.19377	0.697
X37207	androstenediol (3alpha, 17alpha) monosulfate (2)	Lipid	Androgenic Steroids	1.12	(0.97, 1.28)	0.123879	0.597	1.1	(0.95, 1.27)	0.200119	0.701
X1651	pyridoxal	Cofactors and Vitamins	Vitamin B6 Metabolism	1.05	(0.93, 1.19)	0.442752	0.807	1.09	(0.96, 1.24)	0.202903	0.705
X2125	taurine	Amino Acid	Methionine, Cysteine, SAM and Taurine Metabolism	1.07	(0.95, 1.21)	0.286138	0.704	1.09	(0.96, 1.23)	0.202993	0.705
X45968	1-oleoyl-GPG (18:1)*	Lipid	Lysophospholipid	1.09	(0.97, 1.24)	0.146305	0.618	1.09	(0.96, 1.23)	0.2041	0.706
X35637	cysteinylglycine	Amino Acid	Glutathione Metabolism	1.1	(0.95, 1.26)	0.196679	0.648	1.1	(0.95, 1.26)	0.20542	0.708
X38399	9,10-DiHOME	Lipid	Fatty Acid, Dihydroxy	0.91	(0.8, 1.04)	0.155978	0.638	0.92	(0.81, 1.05)	0.206449	0.709
X37529	sphingomyelin (d18:1/18:1, d18:2/18:0)	Lipid	Sphingomyelins	1.12	(0.99, 1.28)	0.0797934	0.502	1.09	(0.95, 1.25)	0.207235	0.709
X1414	3-phosphoglycerate	Carbohydrate	Glycolysis, Gluconeogenesis, and Pyruvate Metabolism	0.92	(0.81, 1.05)	0.219233	0.662	0.92	(0.81, 1.05)	0.2116	0.713
X34445	sphingosine 1-phosphate	Lipid	Sphingosines	1.08	(0.95, 1.22)	0.229202	0.667	1.08	(0.95, 1.23)	0.21321	0.713
X39609	16-hydroxypalmitate	Lipid	Fatty Acid, Monohydroxy	1.09	(0.96, 1.24)	0.186613	0.648	1.09	(0.95, 1.24)	0.211164	0.713
X43264	(R)-3-hydroxybutyrylcarnitine	Lipid	Fatty Acid Metabolism (Acyl Carnitine, Hydroxy)	1.13	(1, 1.29)	0.051186	0.458	1.09	(0.95, 1.25)	0.212429	0.713
X53257	palmitoloelycholine	Lipid	Fatty Acid Metabolism (Acyl Choline)	0.9	(0.78, 1.04)	0.139944	0.617	0.91	(0.79, 1.05)	0.210262	0.713
X62799	4-acetylcatechol sulfate (2)	Xenobiotics	Food Component/Plant	1.07	(0.95, 1.22)	0.259346	0.676	1.09	(0.95, 1.23)	0.209574	0.713
X1432	2-hydroxyphenylacetate	Amino Acid	Phenylalanine Metabolism	0.94	(0.82, 1.07)	0.337934	0.741	0.92	(0.8, 1.05)	0.214638	0.715
X1868	cysteine	Amino Acid	Methionine, Cysteine, SAM and Taurine Metabolism	1.06	(0.93, 1.21)	0.378035	0.769	1.09	(0.95, 1.25)	0.218987	0.716
X34419	1-linoleoyl-GPC (18:2)	Lipid	Lysophospholipid	1.05	(0.92, 1.19)	0.487465	0.82	1.09	(0.95, 1.25)	0.2183	0.716
X54907	hexanoylglutamine	Lipid	Fatty Acid Metabolism (Acyl Glutamine)	1.09	(0.97, 1.24)	0.159917	0.638	1.08	(0.95, 1.23)	0.217563	0.716
X53174	1,2-dilinoleoyl-GPE (18:2/18:2)*	Lipid	Phosphatidylethanolamine (PE)	0.92	(0.82, 1.04)	0.206488	0.652	0.92	(0.81, 1.05)	0.217763	0.716
X61769	5-dodecenoylcarnitine (C12:1)	Lipid	Fatty Acid Metabolism (Acyl Carnitine, Monounsaturated)	1.11	(0.98, 1.25)	0.116782	0.594	1.09	(0.95, 1.24)	0.217849	0.716
X1121	margarate (17:0)	Lipid	Long Chain Saturated Fatty Acid	1.1	(0.97, 1.25)	0.135939	0.617	1.09	(0.95, 1.24)	0.220373	0.717
X35651	ectoine	Xenobiotics	Chemical	0.92	(0.81, 1.05)	0.223346	0.662	0.92	(0.81, 1.05)	0.22171	0.717
X55015	gamma-glutamyl-alpha-lysine	Peptide	Gamma-glutamyl Amino Acid	1.05	(0.93, 1.19)	0.437266	0.806	1.08	(0.95, 1.23)	0.221744	0.717
X47114	ferulic acid 4-sulfate	Xenobiotics	Food Component/Plant	1.07	(0.94, 1.21)	0.327825	0.741	1.09	(0.95, 1.24)	0.22372	0.721
X54795	furaneol sulfate	Xenobiotics	Food Component/Plant	0.92	(0.81, 1.04)	0.169348	0.646	0.92	(0.81, 1.05)	0.224643	0.721
X39592	S-methylcysteine	Amino Acid	Methionine, Cysteine, SAM and Taurine Metabolism	1.06	(0.94, 1.2)	0.328675	0.741	1.08	(0.95, 1.23)	0.2257	0.722
X17799	ibuprofen	Xenobiotics	Drug - Analgesics, Anesthetics	0.9	(0.8, 1.02)	0.0957391	0.533	0.92	(0.81, 1.05)	0.22961	0.725
X32497	10-undecenoate (11:1n1)	Lipid	Medium Chain Fatty Acid	1.09	(0.96, 1.23)	0.184421	0.646	1.08	(0.95, 1.23)	0.229019	0.725
X34534	laurylcarnitine (C12)	Lipid	Fatty Acid Metabolism (Acyl Carnitine, Medium Chain)	1.11	(0.97, 1.26)	0.117046	0.594	1.08	(0.95, 1.23)	0.2301	0.725
X34389	1-methylxanthine	Xenobiotics	Xanthine Metabolism	0.93	(0.82, 1.05)	0.248118	0.672	0.93	(0.82, 1.05)	0.230643	0.725
X37076	N-acetylserine	Amino Acid	Glycine, Serine and Threonine Metabolism	1.1	(0.96, 1.26)	0.182499	0.646	1.09	(0.95, 1.26)	0.230597	0.725
X55	beta-alanine	Nucleotide	Pyrimidine Metabolism, Uracil containing	1.09	(0.96, 1.23)	0.194138	0.648	1.08	(0.95, 1.23)	0.235883	0.727
X44526	3-methyl-2-oxobutyrate	Amino Acid	Leucine, Isoleucine and Valine Metabolism	1.13	(1, 1.29)	0.0514544	0.458	1.08	(0.95, 1.24)	0.233209	0.727
X36776	7-alpha-hydroxy-3-oxo-4-cholestenoate (7-Hoca)	Lipid	Sterol	1.1	(0.97, 1.25)	0.142973	0.618	1.08	(0.95, 1.24)	0.234029	0.727
X36752	N6-acetyllysine	Amino Acid	Lysine Metabolism	1.06	(0.94, 1.2)	0.333775	0.741	1.08	(0.95, 1.22)	0.235842	0.727
X57663	2-hydroxybehenate	Lipid	Fatty Acid, Monohydroxy	1.1	(0.97, 1.25)	0.119411	0.594	1.08	(0.95, 1.23)	0.23642	0.727
X63153	metabolonic lactone sulfate	Partially Characterized Molecules	Partially Characterized Molecules	1.12	(0.99, 1.27)	0.0698091	0.47	1.08	(0.95, 1.23)	0.233125	0.727
X37185	5alpha-androstan-3alpha,17beta-diol monosulfate (2)	Lipid	Androgenic Steroids	0.9	(0.76, 1.07)	0.237647	0.669	0.9	(0.76, 1.07)	0.239476	0.734
X33971	10-heptadecenoate (17:1n7)	Lipid	Long Chain Monounsaturated Fatty Acid	1.1	(0.97, 1.26)	0.141809	0.618	1.09	(0.95, 1.24)	0.241666	0.738
X32980	adrenate (22:4n6)	Lipid	Long Chain Polyunsaturated Fatty Acid (n3 and n6)	1.1	(0.97, 1.26)	0.139123	0.617	1.08	(0.95, 1.24)	0.242564	0.739
X37112	chiro-inositol	Lipid	Inositol Metabolism	1.05	(0.93, 1.18)	0.438778	0.806	1.08	(0.95, 1.22)	0.24355	0.739
X44877	N-palmitoyl-sphingosine (d18:1/16:0)	Lipid	Ceramides	1.12	(0.99, 1.27)	0.0722157	0.474	1.08	(0.95, 1.23)	0.246354	0.741
X32425	dehydroepiandrosterone sulfate (DHEA-S)	Lipid	Androgenic Steroids	1.07	(0.94, 1.22)	0.32787	0.741	1.08	(0.95, 1.24)	0.247161	0.741
X62069	3-hydroxyadipate*	Lipid	Fatty Acid, Dicarboxylate	1.09	(0.96, 1.24)	0.202824	0.651	1.08	(0.95, 1.24)	0.246802	0.741
X47076	citraconate/glutaconate	Energy	TCA Cycle	1.06	(0.93, 1.2)	0.373752	0.765	1.08	(0.95, 1.23)	0.247556	0.741
X64390	cis-3,4-methyleneheptanoate	Lipid	Fatty Acid, Branched	1.09	(0.96, 1.23)	0.183772	0.646	1.08	(0.95, 1.23)	0.248937	0.743
X512	asparagine	Amino Acid	Alanine and Aspartate Metabolism	1.03	(0.91, 1.16)	0.630048	0.889	1.08	(0.95, 1.22)	0.252955	0.751
X1361	pentadecanoate (15:0)	Lipid	Long Chain Saturated Fatty Acid	1.1	(0.96, 1.25)	0.17314	0.646	1.08	(0.94, 1.23)	0.259661	0.751
X18245	gamma-glutamylhistidine	Peptide	Gamma-glutamyl Amino Acid	1.04	(0.92, 1.18)	0.511136	0.822	1.08	(0.95, 1.22)	0.258648	0.751
X33587	eicosenoate (20:1)	Lipid	Long Chain Monounsaturated Fatty Acid	1.09	(0.96, 1.23)	0.19599	0.648	1.08	(0.95, 1.23)	0.254459	0.751
X34393	1-linolenoylglycerol (18:3)	Lipid	Monoacylglycerol	0.92	(0.8, 1.06)	0.238603	0.669	0.92	(0.8, 1.06)	0.253784	0.751
X52605	sphinganine-1-phosphate	Lipid	Sphingolipid Synthesis	1.07	(0.95, 1.22)	0.276936	0.695	1.08	(0.95, 1.23)	0.260919	0.751
X42459	sphingomyelin (d18:2/16:0, d18:1/16:1)*	Lipid	Sphingomyelins	1.12	(0.98, 1.28)	0.099683	0.552	1.09	(0.94, 1.25)	0.257751	0.751
X52975	glycodeoxycholate 3-sulfate	Lipid	Secondary Bile Acid Metabolism	1.05	(0.93, 1.18)	0.472831	0.819	1.08	(0.95, 1.22)	0.260537	0.751
X52610	1-palmitoyl-2-docosahexaenoyl-GPC (16:0/22:6)	Lipid	Phosphatidylcholine (PC)	0.91	(0.8, 1.03)	0.138751	0.617	0.93	(0.81, 1.06)	0.255247	0.751
X52285	oleate/vaccenate (18:1)	Lipid	Long Chain Monounsaturated Fatty Acid	1.09	(0.96, 1.24)	0.180872	0.646	1.08	(0.95, 1.23)	0.26025	0.751
X61840	3-hydroxyoleoylcarnitine	Lipid	Fatty Acid Metabolism (Acyl Carnitine, Hydroxy)	1.1	(0.96, 1.26)	0.186985	0.648	1.08	(0.94, 1.25)	0.25874	0.751
X1356	nonadecanoate (19:0)	Lipid	Long Chain Saturated Fatty Acid	1.07	(0.94, 1.22)	0.27526	0.693	1.08	(0.94, 1.23)	0.263748	0.756
X37496	N-acetylputrescine	Amino Acid	Polyamine Metabolism	1.06	(0.93, 1.21)	0.361439	0.76	1.08	(0.94, 1.23)	0.271563	0.758
X19503	stearoyl sphingomyelin (d18:1/18:0)	Lipid	Sphingomyelins	1.09	(0.96, 1.23)	0.195618	0.648	1.07	(0.95, 1.22)	0.27525	0.758
X18477	glycodeoxycholate	Lipid	Secondary Bile Acid Metabolism	1.06	(0.93, 1.2)	0.366091	0.762	1.08	(0.94, 1.23)	0.272711	0.758
X35137	N2,N2-dimethylguanosine	Nucleotide	Purine Metabolism, Guanine containing	1.14	(0.99, 1.3)	0.0627516	0.463	1.08	(0.94, 1.25)	0.273689	0.758
X32620	glycolithocholate sulfate*	Lipid	Secondary Bile Acid Metabolism	1.06	(0.94, 1.21)	0.349359	0.753	1.08	(0.94, 1.23)	0.267474	0.758
X36095	thymol sulfate	Xenobiotics	Food Component/Plant	1.07	(0.95, 1.21)	0.273827	0.691	1.07	(0.95, 1.22)	0.275155	0.758
X37210	androstenediol (3beta,17beta) monosulfate (2)	Lipid	Androgenic Steroids	1.07	(0.94, 1.21)	0.303798	0.724	1.08	(0.94, 1.23)	0.272174	0.758
X37459	ergothioneine	Xenobiotics	Food Component/Plant	0.92	(0.8, 1.04)	0.190422	0.648	0.93	(0.81, 1.06)	0.275495	0.758
X37752	13-HODE + 9-HODE	Lipid	Fatty Acid, Monohydroxy	0.93	(0.82, 1.05)	0.254192	0.672	0.93	(0.82, 1.06)	0.276445	0.758
X48457	4-methoxyphenol sulfate	Amino Acid	Tyrosine Metabolism	0.91	(0.81, 1.04)	0.158977	0.638	0.93	(0.82, 1.06)	0.276404	0.758
X54961	oleoyl-arachidonoyl-glycerol (18:1/20:4) [2]*	Lipid	Diacylglycerol	0.95	(0.83, 1.08)	0.434614	0.806	0.93	(0.81, 1.06)	0.27142	0.758
X57430	N-palmitoyl-heptadecasphingosine (d17:1/16:0)*	Lipid	Ceramides	1.1	(0.96, 1.25)	0.164007	0.645	1.08	(0.94, 1.24)	0.266431	0.758
X62853	3-amino-2-piperidone	Amino Acid	Urea cycle; Arginine and Proline Metabolism	1.09	(0.96, 1.24)	0.195529	0.648	1.08	(0.94, 1.23)	0.267795	0.758
X63731	glycoursodeoxycholic acid sulfate (1)	Lipid	Secondary Bile Acid Metabolism	1.1	(0.97, 1.24)	0.133524	0.617	1.07	(0.95, 1.22)	0.267602	0.758
X32390	N-acetyltyrosine	Amino Acid	Tyrosine Metabolism	0.95	(0.84, 1.08)	0.454938	0.81	0.93	(0.82, 1.06)	0.280377	0.767
X32328	hexanoylcarnitine (C6)	Lipid	Fatty Acid Metabolism (Acyl Carnitine, Medium Chain)	1.1	(0.97, 1.25)	0.129249	0.603	1.07	(0.94, 1.22)	0.282339	0.768
X43829	gamma-glutamylvaline	Peptide	Gamma-glutamyl Amino Acid	1.09	(0.97, 1.24)	0.147858	0.618	1.07	(0.94, 1.22)	0.282628	0.768
X32388	dodecanedioate (C12-DC)	Lipid	Fatty Acid, Dicarboxylate	1.06	(0.94, 1.2)	0.33397	0.741	1.07	(0.94, 1.21)	0.285104	0.772
X62873	cis-4-decenoate (10:1n6)*	Lipid	Medium Chain Fatty Acid	1.08	(0.96, 1.22)	0.219951	0.662	1.07	(0.94, 1.21)	0.288394	0.774
X48674	umbelliferone sulfate	Xenobiotics	Food Component/Plant	1.05	(0.93, 1.19)	0.457394	0.812	1.07	(0.94, 1.22)	0.289143	0.774
X52611	1-stearoyl-2-docosahexaenoyl-GPC (18:0/22:6)	Lipid	Phosphatidylcholine (PC)	0.92	(0.81, 1.04)	0.182022	0.646	0.93	(0.82, 1.06)	0.287459	0.774
X53262	dihomo-linolenoyl-choline	Lipid	Fatty Acid Metabolism (Acyl Choline)	0.92	(0.81, 1.06)	0.250464	0.672	0.93	(0.81, 1.07)	0.287512	0.774
X21158	3-hydroxymyristate	Lipid	Fatty Acid, Monohydroxy	1.1	(0.97, 1.25)	0.144063	0.618	1.07	(0.94, 1.22)	0.292244	0.78
X1105	linoleate (18:2n6)	Lipid	Long Chain Polyunsaturated Fatty Acid (n3 and n6)	1.08	(0.95, 1.22)	0.256067	0.673	1.07	(0.94, 1.22)	0.301741	0.786
X36602	1-oleoyl-GPI (18:1)	Lipid	Lysophospholipid	0.95	(0.84, 1.08)	0.408804	0.784	0.93	(0.82, 1.06)	0.297302	0.786
X40703	prolylglycine	Peptide	Dipeptide	0.92	(0.81, 1.04)	0.184413	0.646	0.94	(0.82, 1.06)	0.301275	0.786
X43400	2-piperidinone	Xenobiotics	Food Component/Plant	1.09	(0.96, 1.23)	0.177319	0.646	1.07	(0.94, 1.21)	0.298975	0.786
X48733	vanillic alcohol sulfate	Amino Acid	Tyrosine Metabolism	0.93	(0.82, 1.05)	0.253019	0.672	0.93	(0.82, 1.06)	0.299744	0.786
X61700	2-hydroxyarachidate*	Lipid	Fatty Acid, Monohydroxy	0.94	(0.83, 1.06)	0.321877	0.741	0.93	(0.82, 1.06)	0.301719	0.786
X61887	glucuronide of C10H18O2 (7)*	Partially Characterized Molecules	Partially Characterized Molecules	1.04	(0.92, 1.18)	0.544125	0.838	1.07	(0.94, 1.22)	0.297603	0.786
X62798	4-acetylcatechol sulfate (1)	Xenobiotics	Food Component/Plant	1.05	(0.93, 1.19)	0.405718	0.784	1.07	(0.94, 1.22)	0.29661	0.786
X15745	methylsuccinate	Amino Acid	Leucine, Isoleucine and Valine Metabolism	1.08	(0.92, 1.25)	0.347272	0.753	1.09	(0.93, 1.27)	0.302974	0.787
X2761	thyroxine	Amino Acid	Tyrosine Metabolism	0.97	(0.85, 1.1)	0.60843	0.875	0.93	(0.81, 1.07)	0.30613	0.788
X33939	N-acetylthreonine	Amino Acid	Glycine, Serine and Threonine Metabolism	1.09	(0.95, 1.24)	0.226384	0.665	1.08	(0.94, 1.24)	0.30481	0.788
X63590	ascorbic acid 2-sulfate	Cofactors and Vitamins	Ascorbate and Aldarate Metabolism	1.04	(0.92, 1.19)	0.514562	0.822	1.07	(0.94, 1.23)	0.305676	0.788
X18254	paraxanthine	Xenobiotics	Xanthine Metabolism	0.94	(0.83, 1.07)	0.358755	0.759	0.94	(0.82, 1.06)	0.3126	0.798
X52988	adipoylcarnitine (C6-DC)	Lipid	Fatty Acid Metabolism (Acyl Carnitine, Dicarboxylate)	0.97	(0.85, 1.09)	0.583631	0.86	0.93	(0.82, 1.07)	0.312686	0.798
X53176	1-linoleoyl-2-linolenoyl-GPC (18:2/18:3)*	Lipid	Phosphatidylcholine (PC)	0.91	(0.79, 1.03)	0.145828	0.618	0.93	(0.81, 1.07)	0.311587	0.798
X32398	sebacate (C10-DC)	Lipid	Fatty Acid, Dicarboxylate	1.06	(0.93, 1.19)	0.382216	0.77	1.07	(0.94, 1.21)	0.315975	0.8
X38160	hydroquinone beta-D-glucopyranoside	Xenobiotics	Food Component/Plant	0.94	(0.83, 1.07)	0.337663	0.741	0.94	(0.82, 1.07)	0.317823	0.8
X40406	trimethylamine N-oxide	Lipid	Phospholipid Metabolism	1.07	(0.94, 1.21)	0.282798	0.701	1.07	(0.94, 1.22)	0.317241	0.8
X46146	4-methylcatechol sulfate	Xenobiotics	Benzoate Metabolism	1.04	(0.92, 1.19)	0.515141	0.822	1.07	(0.94, 1.22)	0.318803	0.8
X57515	lignoceroylcarnitine (C24)*	Lipid	Fatty Acid Metabolism (Acyl Carnitine, Long Chain Saturated)	1.09	(0.96, 1.22)	0.170885	0.646	1.06	(0.94, 1.2)	0.317529	0.8
X63688	deoxycholic acid 12-sulfate*	Lipid	Secondary Bile Acid Metabolism	1.08	(0.95, 1.22)	0.224247	0.662	1.07	(0.94, 1.22)	0.315642	0.8
X2730	gamma-glutamylglutamine	Peptide	Gamma-glutamyl Amino Acid	1.01	(0.89, 1.15)	0.831108	0.955	1.07	(0.94, 1.22)	0.324057	0.802
X21132	2,3-dihydroxypyridine	Xenobiotics	Food Component/Plant	1.05	(0.93, 1.19)	0.393893	0.778	1.07	(0.94, 1.21)	0.322296	0.802
X30460	1-methylhistidine	Amino Acid	Histidine Metabolism	0.96	(0.85, 1.09)	0.560833	0.851	0.94	(0.82, 1.07)	0.326872	0.802
X32401	trigonelline (N'-methylnicotinate)	Cofactors and Vitamins	Nicotinate and Nicotinamide Metabolism	1.04	(0.91, 1.18)	0.571729	0.856	1.07	(0.94, 1.22)	0.325157	0.802
X32504	docosapentaenoate (n3 DPA; 22:5n3)	Lipid	Long Chain Polyunsaturated Fatty Acid (n3 and n6)	1.07	(0.94, 1.22)	0.294236	0.716	1.07	(0.94, 1.22)	0.324133	0.802
X46548	3-methylglutarylcarnitine (2)	Amino Acid	Leucine, Isoleucine and Valine Metabolism	0.93	(0.82, 1.05)	0.251883	0.672	0.94	(0.82, 1.07)	0.321544	0.802
X47666	alpha-CEHC sulfate	Cofactors and Vitamins	Tocopherol Metabolism	0.92	(0.82, 1.04)	0.193822	0.648	0.94	(0.83, 1.07)	0.326687	0.802
X52477	1-(1-enyl-palmitoyl)-2-oleoyl-GPE (P-16:0/18:1)*	Lipid	Plasmalogen	0.96	(0.84, 1.09)	0.501204	0.82	0.93	(0.82, 1.07)	0.320778	0.802
X1505	orotate	Nucleotide	Pyrimidine Metabolism, Orotate containing	1.07	(0.94, 1.22)	0.307853	0.727	1.06	(0.93, 1.22)	0.35977	0.805
X33447	palmitoleate (16:1n7)	Lipid	Long Chain Monounsaturated Fatty Acid	1.08	(0.95, 1.24)	0.23837	0.669	1.07	(0.93, 1.23)	0.347761	0.805
X1284	threonine	Amino Acid	Glycine, Serine and Threonine Metabolism	1.03	(0.92, 1.16)	0.597473	0.868	1.06	(0.94, 1.2)	0.35947	0.805
X569	caffeine	Xenobiotics	Xanthine Metabolism	0.95	(0.84, 1.07)	0.408638	0.784	0.94	(0.82, 1.07)	0.33479	0.805
X1600	phosphoethanolamine	Lipid	Phospholipid Metabolism	1.06	(0.93, 1.2)	0.387235	0.774	1.06	(0.93, 1.21)	0.355697	0.805
X1587	N-acetylleucine	Amino Acid	Leucine, Isoleucine and Valine Metabolism	0.96	(0.85, 1.08)	0.478411	0.82	0.94	(0.83, 1.07)	0.351747	0.805
X1585	N-acetylalanine	Amino Acid	Alanine and Aspartate Metabolism	1.1	(0.96, 1.25)	0.161891	0.642	1.06	(0.93, 1.22)	0.366098	0.805
X15650	N1-methyladenosine	Nucleotide	Purine Metabolism, Adenine containing	1.1	(0.96, 1.25)	0.159623	0.638	1.06	(0.93, 1.21)	0.368722	0.805
X15749	3-phenylpropionate (hydrocinnamate)	Xenobiotics	Benzoate Metabolism	1.02	(0.9, 1.15)	0.803577	0.941	1.06	(0.93, 1.21)	0.346573	0.805
X15140	kynurenine	Amino Acid	Tryptophan Metabolism	1.1	(0.97, 1.25)	0.119311	0.594	1.06	(0.93, 1.21)	0.358066	0.805
X15667	2-isopropylmalate	Xenobiotics	Food Component/Plant	0.93	(0.82, 1.05)	0.22719	0.665	0.94	(0.83, 1.07)	0.34636	0.805
X44656	isovalerate (i5:0)	Amino Acid	Leucine, Isoleucine and Valine Metabolism	1.08	(0.95, 1.22)	0.251872	0.672	1.06	(0.94, 1.21)	0.342656	0.805
X22036	2-hydroxyoctanoate	Lipid	Fatty Acid, Monohydroxy	0.96	(0.84, 1.08)	0.493435	0.82	0.94	(0.82, 1.07)	0.33769	0.805
X20699	erythritol	Xenobiotics	Food Component/Plant	0.94	(0.82, 1.07)	0.357595	0.758	0.94	(0.82, 1.07)	0.344594	0.805
X21049	1,6-anhydroglucose	Xenobiotics	Food Component/Plant	0.96	(0.84, 1.09)	0.498554	0.82	0.94	(0.82, 1.07)	0.346394	0.805
X31536	N-(2-furoyl)glycine	Xenobiotics	Food Component/Plant	1.05	(0.92, 1.19)	0.474495	0.819	1.07	(0.93, 1.22)	0.331954	0.805
X33936	octanoylcarnitine (C8)	Lipid	Fatty Acid Metabolism (Acyl Carnitine, Medium Chain)	1.09	(0.96, 1.23)	0.196857	0.648	1.06	(0.93, 1.21)	0.364718	0.805
X33941	decanoylcarnitine (C10)	Lipid	Fatty Acid Metabolism (Acyl Carnitine, Medium Chain)	1.08	(0.95, 1.23)	0.210836	0.655	1.06	(0.93, 1.21)	0.35727	0.805
X33950	N-acetylphenylalanine	Amino Acid	Phenylalanine Metabolism	0.95	(0.84, 1.08)	0.434069	0.806	0.94	(0.82, 1.07)	0.33054	0.805
X33972	10-nonadecenoate (19:1n9)	Lipid	Long Chain Monounsaturated Fatty Acid	1.08	(0.95, 1.23)	0.219412	0.662	1.07	(0.93, 1.22)	0.354431	0.805
X36103	p-cresol sulfate	Xenobiotics	Benzoate Metabolism	1.04	(0.92, 1.18)	0.536542	0.831	1.06	(0.93, 1.21)	0.358857	0.805
X46173	aconitate [cis or trans]	Energy	TCA Cycle	1.1	(0.96, 1.25)	0.17902	0.646	1.07	(0.93, 1.23)	0.368542	0.805
X36600	1-linoleoyl-GPE (18:2)*	Lipid	Lysophospholipid	1.05	(0.93, 1.2)	0.415323	0.791	1.07	(0.94, 1.22)	0.331369	0.805
X46957	gulonate*	Cofactors and Vitamins	Ascorbate and Aldarate Metabolism	0.95	(0.84, 1.08)	0.435714	0.806	0.94	(0.82, 1.07)	0.364708	0.805
X36754	octadecanedioate (C18-DC)	Lipid	Fatty Acid, Dicarboxylate	0.94	(0.83, 1.07)	0.350569	0.753	0.94	(0.83, 1.07)	0.355528	0.805
X38127	S-methylmethionine	Amino Acid	Methionine, Cysteine, SAM and Taurine Metabolism	0.93	(0.82, 1.05)	0.247756	0.672	0.94	(0.83, 1.07)	0.348688	0.805
X38178	cis-4-decenoylcarnitine (C10:1)	Lipid	Fatty Acid Metabolism (Acyl Carnitine, Monounsaturated)	1.08	(0.96, 1.22)	0.200238	0.651	1.06	(0.93, 1.2)	0.365711	0.805
X40499	4-hydroxyglutamate	Amino Acid	Glutamate Metabolism	0.99	(0.88, 1.12)	0.891478	0.972	0.94	(0.82, 1.07)	0.339692	0.805
X40006	N-methylhydantoin	Amino Acid	Creatine Metabolism	1.05	(0.92, 1.18)	0.48147	0.82	1.06	(0.93, 1.2)	0.366995	0.805
X62278	histidine betaine (hercynine)*	Xenobiotics	Food Component/Plant	1.05	(0.92, 1.2)	0.472	0.819	1.07	(0.93, 1.23)	0.363679	0.805
X45404	N-acetylalliin	Xenobiotics	Food Component/Plant	0.94	(0.83, 1.07)	0.362733	0.76	0.94	(0.83, 1.07)	0.368874	0.805
X47403	17alpha-hydroxypregnanolone glucuronide	Lipid	Pregnenolone Steroids	0.96	(0.84, 1.1)	0.542648	0.838	0.94	(0.82, 1.08)	0.364929	0.805
X61775	nonanoylcarnitine (C9)	Lipid	Fatty Acid Metabolism (Acyl Carnitine, Medium Chain)	1.09	(0.96, 1.24)	0.182957	0.646	1.06	(0.93, 1.21)	0.359432	0.805
X52281	2-hydroxybutyrate/2-hydroxyisobutyrate	Amino Acid	Glutathione Metabolism	1.12	(0.98, 1.26)	0.0866986	0.523	1.07	(0.93, 1.22)	0.343612	0.805
X52437	sphingomyelin (d18:2/24:1, d18:1/24:2)*	Lipid	Sphingomyelins	1.05	(0.92, 1.2)	0.468716	0.819	1.07	(0.93, 1.23)	0.340886	0.805
X52470	1-palmitoyl-2-palmitoleoyl-GPC (16:0/16:1)*	Lipid	Phosphatidylcholine (PC)	0.97	(0.85, 1.09)	0.576781	0.857	0.94	(0.83, 1.07)	0.358264	0.805
X57365	myristoyl dihydrosphingomyelin (d18:0/14:0)*	Lipid	Dihydrosphingomyelins	1.07	(0.94, 1.22)	0.283144	0.701	1.07	(0.94, 1.22)	0.329034	0.805
X53254	caffeic acid sulfate	Xenobiotics	Food Component/Plant	1.06	(0.93, 1.2)	0.372238	0.763	1.06	(0.93, 1.21)	0.367934	0.805
X57434	ceramide (d18:1/17:0, d17:1/18:0)*	Lipid	Ceramides	1.12	(0.97, 1.28)	0.122002	0.597	1.07	(0.93, 1.24)	0.35494	0.805
X57513	arachidoylcarnitine (C20)*	Lipid	Fatty Acid Metabolism (Acyl Carnitine, Long Chain Saturated)	1.07	(0.94, 1.22)	0.309002	0.727	1.07	(0.93, 1.22)	0.349966	0.805
X61881	glucuronide of C10H18O2 (1)*	Partially Characterized Molecules	Partially Characterized Molecules	1.02	(0.9, 1.15)	0.729568	0.926	1.06	(0.94, 1.21)	0.347527	0.805
X62291	glucuronide of piperine metabolite C17H21NO3 (4)*	Xenobiotics	Food Component/Plant	1.06	(0.94, 1.2)	0.335848	0.741	1.07	(0.93, 1.22)	0.349415	0.805
X62295	sulfate of piperine metabolite C16H19NO3 (2)*	Xenobiotics	Food Component/Plant	0.96	(0.84, 1.08)	0.482922	0.82	0.94	(0.82, 1.07)	0.34385	0.805
X62526	lithocholate sulfate (1)	Lipid	Secondary Bile Acid Metabolism	1.08	(0.95, 1.23)	0.233188	0.667	1.06	(0.93, 1.21)	0.357271	0.805
X63616	branched-chain, straight-chain, or cyclopropyl 10:1 fatty acid (2)*	Partially Characterized Molecules	Partially Characterized Molecules	1.05	(0.92, 1.19)	0.47602	0.819	1.06	(0.93, 1.21)	0.367345	0.805
X52749	indoxyl glucuronide	Amino Acid	Tryptophan Metabolism	1.05	(0.93, 1.19)	0.402946	0.784	1.06	(0.94, 1.2)	0.37125	0.808
X63	cholesterol	Lipid	Sterol	1.08	(0.95, 1.23)	0.247159	0.672	1.06	(0.93, 1.21)	0.373247	0.809
X61862	hexadecenedioate (C16:1-DC)*	Lipid	Fatty Acid, Dicarboxylate	1.05	(0.93, 1.19)	0.430516	0.806	1.06	(0.93, 1.21)	0.37297	0.809
X1336	palmitate (16:0)	Lipid	Long Chain Saturated Fatty Acid	1.08	(0.95, 1.23)	0.236751	0.669	1.06	(0.93, 1.21)	0.377334	0.811
X1444	pipecolate	Amino Acid	Lysine Metabolism	1.04	(0.92, 1.18)	0.535142	0.831	1.06	(0.93, 1.21)	0.375985	0.811
X63436	(2 or 3)-decenoate (10:1n7 or n8)	Lipid	Medium Chain Fatty Acid	1.06	(0.94, 1.2)	0.352967	0.755	1.06	(0.93, 1.2)	0.376078	0.811
X44872	gamma-glutamylmethionine	Peptide	Gamma-glutamyl Amino Acid	1.01	(0.9, 1.15)	0.819613	0.949	1.06	(0.93, 1.21)	0.379578	0.814
X18368	cys-gly, oxidized	Amino Acid	Glutathione Metabolism	1.08	(0.95, 1.22)	0.242711	0.672	1.06	(0.93, 1.21)	0.384341	0.817
X35678	hexadecanedioate (C16-DC)	Lipid	Fatty Acid, Dicarboxylate	1.04	(0.92, 1.19)	0.500529	0.82	1.06	(0.93, 1.21)	0.385652	0.817
X35718	dihomo-linolenate (20:3n3 or n6)	Lipid	Long Chain Polyunsaturated Fatty Acid (n3 and n6)	1.08	(0.95, 1.22)	0.240486	0.672	1.06	(0.93, 1.21)	0.386103	0.817
X37187	5alpha-androstan-3beta,17alpha-diol disulfate	Lipid	Androgenic Steroids	1.04	(0.9, 1.2)	0.577266	0.857	1.07	(0.92, 1.23)	0.386572	0.817
X48454	syringol sulfate	Xenobiotics	Food Component/Plant	0.96	(0.85, 1.08)	0.494895	0.82	0.94	(0.83, 1.07)	0.382973	0.817
X62299	sulfate of piperine metabolite C18H21NO3 (3)*	Xenobiotics	Food Component/Plant	0.95	(0.84, 1.08)	0.45144	0.808	0.94	(0.83, 1.07)	0.384222	0.817
X53263	docosahexaenoylcholine	Lipid	Fatty Acid Metabolism (Acyl Choline)	0.91	(0.79, 1.05)	0.188524	0.648	0.94	(0.81, 1.08)	0.387868	0.818
X531	3-hydroxy-3-methylglutarate	Lipid	Mevalonate Metabolism	1.06	(0.94, 1.2)	0.338092	0.741	1.06	(0.93, 1.2)	0.395872	0.819
X1899	quinolinate	Cofactors and Vitamins	Nicotinate and Nicotinamide Metabolism	1.09	(0.96, 1.24)	0.173804	0.646	1.06	(0.93, 1.21)	0.390447	0.819
X2829	N-formylmethionine	Amino Acid	Methionine, Cysteine, SAM and Taurine Metabolism	1.08	(0.95, 1.23)	0.232146	0.667	1.06	(0.93, 1.21)	0.397884	0.819
X59	histidine	Amino Acid	Histidine Metabolism	1.02	(0.9, 1.15)	0.798313	0.938	1.06	(0.93, 1.21)	0.397179	0.819
X33983	tauro-beta-muricholate	Lipid	Primary Bile Acid Metabolism	1.06	(0.93, 1.19)	0.39435	0.778	1.06	(0.93, 1.2)	0.397442	0.819
X61868	1-ribosyl-imidazoleacetate*	Amino Acid	Histidine Metabolism	0.93	(0.82, 1.05)	0.255772	0.673	0.95	(0.83, 1.08)	0.395355	0.819
X37200	5alpha-pregnan-3beta,20alpha-diol monosulfate (2)	Lipid	Progestin Steroids	1.04	(0.91, 1.18)	0.585786	0.862	1.06	(0.93, 1.21)	0.391861	0.819
X63061	pantoate	Cofactors and Vitamins	Pantothenate and CoA Metabolism	1.02	(0.9, 1.15)	0.756401	0.931	1.05	(0.93, 1.19)	0.398311	0.819
X52689	1-(1-enyl-palmitoyl)-2-arachidonoyl-GPC (P-16:0/20:4)*	Lipid	Plasmalogen	0.96	(0.85, 1.08)	0.499448	0.82	0.95	(0.83, 1.08)	0.39451	0.819
X54885	1-linoleoyl-GPG (18:2)*	Lipid	Lysophospholipid	1.06	(0.93, 1.2)	0.370686	0.763	1.06	(0.93, 1.21)	0.393659	0.819
X62959	hydroxy-N6,N6,N6-trimethyllysine*	Amino Acid	Lysine Metabolism	0.96	(0.85, 1.1)	0.570053	0.856	0.94	(0.82, 1.08)	0.393182	0.819
X1898	proline	Amino Acid	Urea cycle; Arginine and Proline Metabolism	1.06	(0.94, 1.2)	0.349566	0.753	1.06	(0.93, 1.2)	0.402263	0.82
X39730	N-stearoyltaurine	Lipid	Endocannabinoid	1.08	(0.95, 1.23)	0.223845	0.662	1.06	(0.93, 1.2)	0.399681	0.82
X57652	hexadecadienoate (16:2n6)	Lipid	Long Chain Polyunsaturated Fatty Acid (n3 and n6)	1.08	(0.95, 1.23)	0.23185	0.667	1.06	(0.93, 1.21)	0.402682	0.82
X63264	pentose acid*	Partially Characterized Molecules	Partially Characterized Molecules	0.91	(0.8, 1.03)	0.140001	0.617	0.94	(0.83, 1.08)	0.400533	0.82
X48152	glucose	Carbohydrate	Glycolysis, Gluconeogenesis, and Pyruvate Metabolism	1.09	(0.96, 1.23)	0.191865	0.648	1.06	(0.93, 1.2)	0.404577	0.822
X1519	sucrose	Carbohydrate	Disaccharides and Oligosaccharides	0.95	(0.84, 1.07)	0.390788	0.775	0.95	(0.83, 1.08)	0.406678	0.823
X57709	Fibrinopeptide A*	Peptide	Fibrinogen Cleavage Peptide	0.95	(0.83, 1.08)	0.400203	0.781	0.95	(0.83, 1.08)	0.406122	0.823
X1572	glycerate	Carbohydrate	Glycolysis, Gluconeogenesis, and Pyruvate Metabolism	1	(0.89, 1.14)	0.955679	0.993	1.06	(0.93, 1.21)	0.408218	0.824
X1126	alanine	Amino Acid	Alanine and Aspartate Metabolism	1.07	(0.94, 1.21)	0.320649	0.741	1.06	(0.93, 1.2)	0.41081	0.827
X33973	epiandrosterone sulfate	Lipid	Androgenic Steroids	1.02	(0.89, 1.18)	0.758875	0.931	1.06	(0.92, 1.24)	0.412936	0.828
X37097	tryptophan betaine	Amino Acid	Tryptophan Metabolism	0.96	(0.85, 1.07)	0.443391	0.807	0.95	(0.84, 1.07)	0.412963	0.828
X52716	1-(1-enyl-palmitoyl)-2-palmitoyl-GPC (P-16:0/16:0)*	Lipid	Plasmalogen	0.93	(0.82, 1.06)	0.277795	0.695	0.95	(0.83, 1.08)	0.415764	0.83
X63678	succinoyltaurine	Amino Acid	Methionine, Cysteine, SAM and Taurine Metabolism	0.95	(0.82, 1.09)	0.45088	0.808	0.94	(0.82, 1.09)	0.414892	0.83
X567	lactose	Carbohydrate	Disaccharides and Oligosaccharides	1.07	(0.94, 1.21)	0.322789	0.741	1.06	(0.93, 1.2)	0.420073	0.834
X62797	3-ethylcatechol sulfate (2)	Xenobiotics	Food Component/Plant	0.95	(0.84, 1.08)	0.411494	0.787	0.95	(0.83, 1.08)	0.419777	0.834
X32306	trans-4-hydroxyproline	Amino Acid	Urea cycle; Arginine and Proline Metabolism	1.07	(0.95, 1.21)	0.250887	0.672	1.05	(0.93, 1.2)	0.421205	0.835
X62103	cysteinylglycine disulfide*	Amino Acid	Glutathione Metabolism	1.09	(0.96, 1.23)	0.205264	0.652	1.05	(0.93, 1.2)	0.425115	0.835
X46227	fructosyllysine	Amino Acid	Lysine Metabolism	0.97	(0.85, 1.11)	0.676018	0.902	0.95	(0.83, 1.08)	0.422672	0.835
X47154	sphingomyelin (d18:2/14:0, d18:1/14:1)*	Lipid	Sphingomyelins	1	(0.86, 1.16)	0.969247	0.993	0.94	(0.8, 1.1)	0.424281	0.835
X64177	S-carboxyethylcysteine	Amino Acid	Methionine, Cysteine, SAM and Taurine Metabolism	0.93	(0.82, 1.06)	0.279674	0.698	0.94	(0.82, 1.09)	0.426084	0.835
X64049	2-methoxyhydroquinone sulfate (1)	Xenobiotics	Benzoate Metabolism	1.05	(0.92, 1.2)	0.442649	0.807	1.05	(0.93, 1.2)	0.424225	0.835
X605	uracil	Nucleotide	Pyrimidine Metabolism, Uracil containing	1.06	(0.94, 1.2)	0.315772	0.737	1.05	(0.93, 1.19)	0.430551	0.838
X15336	tartarate	Xenobiotics	Food Component/Plant	0.94	(0.82, 1.06)	0.298169	0.72	0.95	(0.83, 1.08)	0.431252	0.838
X33384	salicyluric glucuronide*	Xenobiotics	Drug - Analgesics, Anesthetics	0.93	(0.83, 1.05)	0.248649	0.672	0.95	(0.84, 1.08)	0.429921	0.838
X54956	linoleoyl-arachidonoyl-glycerol (18:2/20:4) [2]*	Lipid	Diacylglycerol	0.96	(0.85, 1.09)	0.569821	0.856	0.95	(0.83, 1.08)	0.42996	0.838
X48195	fructose	Carbohydrate	Fructose, Mannose and Galactose Metabolism	0.96	(0.85, 1.09)	0.565721	0.855	0.95	(0.84, 1.08)	0.440879	0.846
X18474	estrone 3-sulfate	Lipid	Estrogenic Steroids	0.93	(0.82, 1.06)	0.289815	0.709	0.95	(0.84, 1.08)	0.443413	0.846
X34109	metoprolol acid metabolite*	Xenobiotics	Drug - Cardiovascular	0.97	(0.85, 1.1)	0.591027	0.865	0.95	(0.84, 1.08)	0.440654	0.846
X33161	2-methoxyacetaminophen glucuronide*	Xenobiotics	Drug - Analgesics, Anesthetics	0.97	(0.85, 1.09)	0.595093	0.866	0.95	(0.84, 1.08)	0.446536	0.846
X57591	beta-cryptoxanthin	Cofactors and Vitamins	Vitamin A Metabolism	1	(0.88, 1.13)	0.986506	0.999	1.06	(0.92, 1.21)	0.436351	0.846
X46172	5alpha-pregnan-diol disulfate	Lipid	Progestin Steroids	1.05	(0.93, 1.19)	0.449741	0.808	1.05	(0.93, 1.19)	0.444423	0.846
X38168	16a-hydroxy DHEA 3-sulfate	Lipid	Androgenic Steroids	1.1	(0.96, 1.25)	0.162422	0.642	1.06	(0.92, 1.21)	0.446127	0.846
X57512	margaroylcarnitine (C17)*	Lipid	Fatty Acid Metabolism (Acyl Carnitine, Long Chain Saturated)	1.08	(0.94, 1.23)	0.282071	0.701	1.06	(0.92, 1.21)	0.448226	0.846
X53026	trans-3,4-methyleneheptanoate	Xenobiotics	Food Component/Plant	0.94	(0.83, 1.07)	0.361885	0.76	0.95	(0.84, 1.08)	0.441329	0.846
X52747	phenol glucuronide	Amino Acid	Tyrosine Metabolism	1.07	(0.95, 1.21)	0.242792	0.672	1.05	(0.93, 1.19)	0.444569	0.846
X52614	1-(1-enyl-stearoyl)-2-oleoyl-GPE (P-18:0/18:1)	Lipid	Plasmalogen	0.98	(0.87, 1.11)	0.760856	0.931	0.95	(0.84, 1.08)	0.448884	0.846
X52984	(S)-3-hydroxybutyrylcarnitine	Lipid	Fatty Acid Metabolism (Acyl Carnitine, Hydroxy)	1.09	(0.96, 1.24)	0.16577	0.646	1.05	(0.92, 1.2)	0.439092	0.846
X54955	linoleoyl-arachidonoyl-glycerol (18:2/20:4) [1]*	Lipid	Diacylglycerol	0.97	(0.85, 1.11)	0.70551	0.919	0.95	(0.83, 1.09)	0.448271	0.846
X62060	hydroxyasparagine**	Amino Acid	Alanine and Aspartate Metabolism	1.09	(0.96, 1.25)	0.1789	0.646	1.06	(0.92, 1.21)	0.445117	0.846
X32553	phenol sulfate	Amino Acid	Tyrosine Metabolism	1.08	(0.95, 1.22)	0.23356	0.667	1.05	(0.92, 1.19)	0.45038	0.847
X57547	2,3-dihydroxy-2-methylbutyrate	Amino Acid	Leucine, Isoleucine and Valine Metabolism	0.92	(0.8, 1.05)	0.230014	0.667	0.95	(0.82, 1.09)	0.451773	0.848
X35665	N-acetyl-aspartyl-glutamate (NAAG)	Amino Acid	Glutamate Metabolism	1.05	(0.93, 1.19)	0.427698	0.806	1.05	(0.92, 1.19)	0.45548	0.853
X37186	5alpha-androstan-3alpha,17beta-diol monosulfate (1)	Lipid	Androgenic Steroids	1.05	(0.92, 1.2)	0.498764	0.82	1.05	(0.92, 1.21)	0.45667	0.854
X34456	gamma-glutamylisoleucine*	Peptide	Gamma-glutamyl Amino Acid	1.08	(0.95, 1.22)	0.257014	0.674	1.05	(0.92, 1.2)	0.459016	0.856
X34093	hyocholate	Lipid	Secondary Bile Acid Metabolism	1.05	(0.93, 1.19)	0.396728	0.779	1.05	(0.92, 1.19)	0.460719	0.858
X37058	succinylcarnitine (C4-DC)	Energy	TCA Cycle	0.95	(0.84, 1.08)	0.462251	0.816	0.95	(0.84, 1.08)	0.46186	0.858
X53243	catechol glucuronide	Amino Acid	Tyrosine Metabolism	1.03	(0.91, 1.16)	0.677859	0.902	1.05	(0.92, 1.19)	0.462858	0.858
X1419	5-methylthioadenosine (MTA)	Amino Acid	Polyamine Metabolism	1.08	(0.94, 1.23)	0.263042	0.677	1.05	(0.92, 1.2)	0.469459	0.86
X15681	4-guanidinobutanoate	Amino Acid	Guanidino and Acetamido Metabolism	1.02	(0.9, 1.17)	0.738139	0.926	1.05	(0.92, 1.21)	0.467646	0.86
X33364	gamma-glutamylthreonine	Peptide	Gamma-glutamyl Amino Acid	1.02	(0.9, 1.15)	0.746145	0.926	1.05	(0.92, 1.19)	0.469695	0.86
X52462	1-palmitoyl-2-arachidonoyl-GPC (16:0/20:4n6)	Lipid	Phosphatidylcholine (PC)	0.96	(0.85, 1.09)	0.574014	0.856	0.95	(0.83, 1.09)	0.469374	0.86
X62559	1-carboxyethylleucine	Amino Acid	Leucine, Isoleucine and Valine Metabolism	0.99	(0.87, 1.12)	0.872777	0.971	0.95	(0.83, 1.09)	0.470005	0.86
X63042	2,6-dihydroxybenzoic acid	Xenobiotics	Drug - Topical Agents	0.94	(0.83, 1.06)	0.331797	0.741	0.95	(0.84, 1.08)	0.468731	0.86
X1549	3-hydroxyisobutyrate	Amino Acid	Leucine, Isoleucine and Valine Metabolism	1.08	(0.95, 1.22)	0.233973	0.667	1.05	(0.92, 1.2)	0.472912	0.862
X15730	suberate (C8-DC)	Lipid	Fatty Acid, Dicarboxylate	1.04	(0.92, 1.17)	0.563213	0.853	1.05	(0.92, 1.19)	0.483691	0.862
X33968	5-dodecenoate (12:1n7)	Lipid	Medium Chain Fatty Acid	1.06	(0.93, 1.21)	0.387069	0.774	1.05	(0.92, 1.2)	0.487696	0.862
X33947	gamma-glutamyltryptophan	Peptide	Gamma-glutamyl Amino Acid	1.04	(0.92, 1.18)	0.501128	0.82	1.05	(0.92, 1.18)	0.485666	0.862
X33228	1-arachidonoyl-GPC (20:4n6)*	Lipid	Lysophospholipid	1.03	(0.91, 1.16)	0.683659	0.904	1.05	(0.92, 1.18)	0.4905	0.862
X36747	deoxycarnitine	Lipid	Carnitine Metabolism	1.05	(0.91, 1.21)	0.521798	0.823	1.05	(0.91, 1.22)	0.484213	0.862
X47031	2-methoxyacetaminophen sulfate*	Xenobiotics	Drug - Analgesics, Anesthetics	0.97	(0.86, 1.1)	0.649811	0.902	0.95	(0.84, 1.09)	0.47355	0.862
X37183	5alpha-androstan-3alpha,17alpha-diol monosulfate	Lipid	Androgenic Steroids	1.04	(0.91, 1.19)	0.55156	0.845	1.05	(0.92, 1.2)	0.487723	0.862
X44621	1-(1-enyl-oleoyl)-GPE (P-18:1)*	Lipid	Lysoplasmalogen	1.05	(0.92, 1.19)	0.487019	0.82	1.05	(0.92, 1.19)	0.474102	0.862
X47120	9-hydroxystearate	Lipid	Fatty Acid, Monohydroxy	1.05	(0.93, 1.19)	0.427433	0.806	1.05	(0.92, 1.19)	0.485927	0.862
X48341	1-dihomo-linolenylglycerol (20:3)	Lipid	Monoacylglycerol	0.98	(0.86, 1.12)	0.738007	0.926	0.95	(0.83, 1.09)	0.483587	0.862
X53230	3-hydroxyhexanoate	Lipid	Fatty Acid, Monohydroxy	1.07	(0.94, 1.21)	0.322443	0.741	1.05	(0.92, 1.19)	0.48849	0.862
X52713	1-(1-enyl-palmitoyl)-2-palmitoleoyl-GPC (P-16:0/16:1)*	Lipid	Plasmalogen	0.93	(0.82, 1.06)	0.265059	0.681	0.95	(0.83, 1.09)	0.482428	0.862
X52726	1-stearoyl-2-oleoyl-GPI (18:0/18:1)*	Lipid	Phosphatidylinositol (PI)	0.97	(0.85, 1.1)	0.611693	0.876	0.95	(0.83, 1.09)	0.481581	0.862
X53261	arachidonoylcholine	Lipid	Fatty Acid Metabolism (Acyl Choline)	0.93	(0.82, 1.07)	0.317564	0.737	0.95	(0.83, 1.09)	0.487403	0.862
X54967	palmitoleoyl-linoleoyl-glycerol (16:1/18:2) [1]*	Lipid	Diacylglycerol	0.98	(0.86, 1.11)	0.743235	0.926	0.95	(0.84, 1.09)	0.48033	0.862
X57516	cerotoylcarnitine (C26)*	Lipid	Fatty Acid Metabolism (Acyl Carnitine, Long Chain Saturated)	1.06	(0.93, 1.2)	0.408167	0.784	1.05	(0.92, 1.2)	0.475066	0.862
X61871	3-carboxy-4-methyl-5-pentyl-2-furanpropionate (3-CMPFP)**	Lipid	Fatty Acid, Dicarboxylate	1	(0.88, 1.13)	0.960843	0.993	0.95	(0.84, 1.09)	0.489774	0.862
X63657	glutamine conjugate of C6H10O2 (1)*	Partially Characterized Molecules	Partially Characterized Molecules	1.08	(0.96, 1.23)	0.212301	0.655	1.05	(0.92, 1.2)	0.477945	0.862
X63254	N2-acetyl,N6,N6-dimethyllysine	Amino Acid	Lysine Metabolism	1.04	(0.92, 1.18)	0.495616	0.82	1.05	(0.92, 1.18)	0.47905	0.862
X2137	biliverdin	Cofactors and Vitamins	Hemoglobin and Porphyrin Metabolism	1.04	(0.91, 1.19)	0.528923	0.828	1.05	(0.92, 1.2)	0.4918	0.863
X32506	2-linoleoylglycerol (18:2)	Lipid	Monoacylglycerol	1.04	(0.92, 1.19)	0.518867	0.822	1.05	(0.92, 1.19)	0.493443	0.864
X1302	methionine	Amino Acid	Methionine, Cysteine, SAM and Taurine Metabolism	1.02	(0.9, 1.16)	0.739411	0.926	1.05	(0.92, 1.19)	0.498269	0.867
X48580	2-acetamidophenol sulfate	Xenobiotics	Food Component/Plant	0.94	(0.82, 1.06)	0.295844	0.716	0.96	(0.84, 1.09)	0.497573	0.867
X61785	2-butenoylglycine	Lipid	Fatty Acid Metabolism (Acyl Glycine)	1.04	(0.92, 1.18)	0.535824	0.831	1.05	(0.92, 1.19)	0.497413	0.867
X15500	carnitine	Lipid	Carnitine Metabolism	1.06	(0.93, 1.2)	0.38026	0.769	1.05	(0.92, 1.19)	0.50025	0.869
X54966	diacylglycerol (16:1/18:2 [2], 16:0/18:3 [1])*	Lipid	Diacylglycerol	0.99	(0.86, 1.13)	0.850531	0.959	0.95	(0.83, 1.1)	0.503158	0.872
X36803	3beta,7alpha-dihydroxy-5-cholestenoate	Lipid	Sterol	1.02	(0.9, 1.15)	0.752674	0.93	1.05	(0.92, 1.19)	0.504247	0.873
X1437	succinate	Energy	TCA Cycle	1.06	(0.93, 1.21)	0.378697	0.769	1.05	(0.91, 1.2)	0.512957	0.874
X42109	phosphate	Energy	Oxidative Phosphorylation	1.03	(0.9, 1.17)	0.656229	0.902	1.05	(0.91, 1.2)	0.50612	0.874
X554	adenine	Nucleotide	Purine Metabolism, Adenine containing	0.97	(0.85, 1.1)	0.609584	0.875	0.96	(0.84, 1.09)	0.509821	0.874
X52450	1-palmitoyl-2-linoleoyl-GPI (16:0/18:2)	Lipid	Phosphatidylinositol (PI)	1	(0.87, 1.14)	0.96191	0.993	0.95	(0.83, 1.1)	0.510163	0.874
X62152	sphingomyelin (d17:1/14:0, d16:1/15:0)*	Lipid	Sphingomyelins	0.97	(0.85, 1.1)	0.63899	0.896	0.96	(0.83, 1.09)	0.507725	0.874
X63357	2-hydroxysebacate	Lipid	Fatty Acid, Dicarboxylate	1.03	(0.91, 1.16)	0.660846	0.902	1.04	(0.92, 1.18)	0.509371	0.874
X62292	glucuronide of piperine metabolite C17H21NO3 (5)*	Xenobiotics	Food Component/Plant	1.05	(0.92, 1.19)	0.458596	0.813	1.05	(0.91, 1.2)	0.513119	0.874
X62819	N,N-dimethyl-5-aminovalerate	Amino Acid	Lysine Metabolism	1.01	(0.89, 1.15)	0.902705	0.978	1.05	(0.91, 1.2)	0.512473	0.874
X33442	pseudouridine	Nucleotide	Pyrimidine Metabolism, Uracil containing	1.07	(0.94, 1.22)	0.303553	0.724	1.04	(0.91, 1.19)	0.527064	0.876
X2734	gamma-glutamyltyrosine	Peptide	Gamma-glutamyl Amino Acid	1.05	(0.93, 1.18)	0.422615	0.802	1.04	(0.92, 1.18)	0.52714	0.876
X12032	4-acetamidophenol	Xenobiotics	Drug - Analgesics, Anesthetics	0.97	(0.86, 1.1)	0.67642	0.902	0.96	(0.84, 1.09)	0.516939	0.876
X15736	4-acetamidophenylglucuronide	Xenobiotics	Drug - Analgesics, Anesthetics	0.97	(0.86, 1.1)	0.669448	0.902	0.96	(0.85, 1.09)	0.522626	0.876
X15685	5-hydroxylysine	Amino Acid	Lysine Metabolism	1.07	(0.94, 1.21)	0.31782	0.737	1.04	(0.92, 1.19)	0.515667	0.876
X18335	quinate	Xenobiotics	Food Component/Plant	0.94	(0.82, 1.06)	0.301895	0.724	0.96	(0.84, 1.09)	0.520304	0.876
X44620	4-acetylphenol sulfate	Xenobiotics	Benzoate Metabolism	0.94	(0.83, 1.08)	0.389233	0.775	0.96	(0.84, 1.09)	0.521565	0.876
X32452	propionylcarnitine (C3)	Lipid	Fatty Acid Metabolism (also BCAA Metabolism)	1.07	(0.94, 1.21)	0.284137	0.701	1.04	(0.92, 1.19)	0.524544	0.876
X39378	tauroursodeoxycholate	Lipid	Secondary Bile Acid Metabolism	0.98	(0.86, 1.1)	0.694429	0.912	0.96	(0.85, 1.09)	0.521784	0.876
X48408	tyramine O-sulfate	Amino Acid	Tyrosine Metabolism	0.96	(0.85, 1.09)	0.516454	0.822	0.96	(0.84, 1.09)	0.5266	0.876
X57477	sphingomyelin (d18:1/22:2, d18:2/22:1, d16:1/24:2)*	Lipid	Sphingomyelins	1.07	(0.93, 1.22)	0.347224	0.753	1.05	(0.91, 1.2)	0.523598	0.876
X52977	glycocholate glucuronide (1)	Lipid	Primary Bile Acid Metabolism	1.03	(0.91, 1.17)	0.633136	0.89	1.04	(0.92, 1.18)	0.521683	0.876
X62947	N,N,N-trimethyl-alanylproline betaine (TMAP)	Amino Acid	Urea cycle; Arginine and Proline Metabolism	0.97	(0.85, 1.12)	0.675517	0.902	0.95	(0.83, 1.1)	0.523374	0.876
X62524	dihydrocaffeate sulfate (2)	Xenobiotics	Food Component/Plant	1.02	(0.9, 1.16)	0.741597	0.926	1.04	(0.92, 1.19)	0.528678	0.877
X15704	pimelate (C7-DC)	Lipid	Fatty Acid, Dicarboxylate	1.04	(0.92, 1.18)	0.497336	0.82	1.04	(0.92, 1.18)	0.534825	0.878
X15772	ribitol	Carbohydrate	Pentose Metabolism	0.96	(0.77, 1.2)	0.732913	0.926	0.93	(0.74, 1.17)	0.53296	0.878
X19324	1-stearoyl-GPI (18:0)	Lipid	Lysophospholipid	0.96	(0.85, 1.1)	0.591404	0.865	0.96	(0.84, 1.1)	0.542318	0.878
X34407	isovalerylcarnitine (C5)	Amino Acid	Leucine, Isoleucine and Valine Metabolism	0.98	(0.86, 1.12)	0.794431	0.938	0.96	(0.84, 1.1)	0.542099	0.878
X35527	4-hydroxyhippurate	Xenobiotics	Benzoate Metabolism	1.01	(0.89, 1.14)	0.891086	0.972	1.04	(0.91, 1.19)	0.5412	0.878
X62946	1-methyl-5-imidazoleacetate	Amino Acid	Histidine Metabolism	0.96	(0.85, 1.09)	0.552294	0.845	0.96	(0.84, 1.09)	0.538166	0.878
X52433	sphingomyelin (d17:1/16:0, d18:1/15:0, d16:1/17:0)*	Lipid	Sphingomyelins	1.05	(0.93, 1.2)	0.406074	0.784	1.04	(0.91, 1.19)	0.541668	0.878
X52340	N-carbamoylalanine	Amino Acid	Alanine and Aspartate Metabolism	1.03	(0.91, 1.17)	0.593998	0.866	1.04	(0.92, 1.18)	0.537086	0.878
X52690	1-linoleoyl-GPA (18:2)*	Lipid	Lysophospholipid	0.96	(0.85, 1.09)	0.576249	0.857	0.96	(0.84, 1.09)	0.534323	0.878
X53231	thioproline	Xenobiotics	Chemical	0.97	(0.85, 1.1)	0.613391	0.877	0.96	(0.84, 1.1)	0.532811	0.878
X57478	sphingomyelin (d18:1/25:0, d19:0/24:1, d20:1/23:0, d19:1/24:0)*	Lipid	Sphingomyelins	1.04	(0.92, 1.18)	0.49282	0.82	1.04	(0.92, 1.18)	0.530312	0.878
X61896	glucuronide of C10H14O2 (4)*	Partially Characterized Molecules	Partially Characterized Molecules	1.01	(0.89, 1.15)	0.820527	0.949	1.04	(0.91, 1.19)	0.541155	0.878
X63660	glutamine conjugate of C6H10O2 (2)*	Partially Characterized Molecules	Partially Characterized Molecules	1.06	(0.94, 1.2)	0.333799	0.741	1.04	(0.92, 1.18)	0.539388	0.878
X1642	caprate (10:0)	Lipid	Medium Chain Fatty Acid	0.97	(0.86, 1.1)	0.628708	0.889	0.96	(0.85, 1.09)	0.544479	0.88
X36738	gamma-glutamylglutamate	Peptide	Gamma-glutamyl Amino Acid	1.05	(0.92, 1.19)	0.46014	0.814	1.04	(0.91, 1.19)	0.547356	0.882
X1358	stearate (18:0)	Lipid	Long Chain Saturated Fatty Acid	1.06	(0.93, 1.2)	0.414475	0.791	1.04	(0.91, 1.19)	0.55427	0.882
X37445	4-hydroxycoumarin	Xenobiotics	Drug - Cardiovascular	0.95	(0.84, 1.07)	0.391024	0.775	0.96	(0.85, 1.09)	0.551202	0.882
X42989	N-methyltaurine	Amino Acid	Methionine, Cysteine, SAM and Taurine Metabolism	0.94	(0.82, 1.06)	0.303733	0.724	0.96	(0.84, 1.1)	0.554392	0.882
X48433	N-formylphenylalanine	Amino Acid	Tyrosine Metabolism	1.02	(0.89, 1.15)	0.806382	0.941	1.04	(0.91, 1.19)	0.553472	0.882
X57370	lactosyl-N-nervonoyl-sphingosine (d18:1/24:1)*	Lipid	Lactosylceramides (LCER)	0.95	(0.83, 1.08)	0.452695	0.809	0.96	(0.84, 1.1)	0.547797	0.882
X57476	sphingomyelin (d18:0/20:0, d16:0/22:0)*	Lipid	Dihydrosphingomyelins	1.06	(0.94, 1.21)	0.347796	0.753	1.04	(0.91, 1.19)	0.548212	0.882
X62566	1-carboxyethylphenylalanine	Amino Acid	Phenylalanine Metabolism	0.99	(0.88, 1.13)	0.928341	0.985	0.96	(0.84, 1.1)	0.549612	0.882
X63615	branched-chain, straight-chain, or cyclopropyl 10:1 fatty acid (1)*	Partially Characterized Molecules	Partially Characterized Molecules	1.04	(0.92, 1.18)	0.508112	0.822	1.04	(0.92, 1.18)	0.550401	0.882
X57595	glycosyl ceramide (d18:1/20:0, d16:1/22:0)*	Lipid	Hexosylceramides (HCER)	1.02	(0.89, 1.16)	0.774623	0.932	1.04	(0.91, 1.19)	0.558055	0.886
X57	glutamate	Amino Acid	Glutamate Metabolism	1.1	(0.97, 1.24)	0.157324	0.638	1.04	(0.91, 1.19)	0.565001	0.888
X32377	N-acetylneuraminate	Carbohydrate	Aminosugar Metabolism	1.04	(0.92, 1.18)	0.502333	0.82	1.04	(0.91, 1.18)	0.569729	0.888
X32426	I-urobilinogen	Cofactors and Vitamins	Hemoglobin and Porphyrin Metabolism	1.05	(0.93, 1.19)	0.428911	0.806	1.04	(0.91, 1.18)	0.567164	0.888
X38276	2,3-dihydroxyisovalerate	Xenobiotics	Food Component/Plant	0.94	(0.83, 1.06)	0.299206	0.72	0.96	(0.84, 1.1)	0.564604	0.888
X55072	2-oxoarginine*	Amino Acid	Urea cycle; Arginine and Proline Metabolism	0.95	(0.84, 1.08)	0.44095	0.807	0.96	(0.84, 1.1)	0.569661	0.888
X46165	3-methyl catechol sulfate (1)	Xenobiotics	Benzoate Metabolism	0.95	(0.84, 1.08)	0.455232	0.81	0.96	(0.84, 1.1)	0.567931	0.888
X52436	tricosanoyl sphingomyelin (d18:1/23:0)*	Lipid	Sphingomyelins	1.06	(0.93, 1.21)	0.40553	0.784	1.04	(0.91, 1.2)	0.561982	0.888
X57463	linoleoylcholine*	Lipid	Fatty Acid Metabolism (Acyl Choline)	0.94	(0.82, 1.08)	0.370892	0.763	0.96	(0.83, 1.1)	0.56188	0.888
X57523	docosahexaenoylcarnitine (C22:6)*	Lipid	Fatty Acid Metabolism (Acyl Carnitine, Polyunsaturated)	0.93	(0.82, 1.07)	0.309537	0.727	0.96	(0.84, 1.1)	0.57005	0.888
X62059	N-acetyl-2-aminooctanoate*	Lipid	Fatty Acid, Amino	0.97	(0.85, 1.12)	0.701661	0.917	0.96	(0.83, 1.1)	0.568448	0.888
X63597	4-allylcatechol sulfate	Xenobiotics	Benzoate Metabolism	0.97	(0.85, 1.1)	0.604158	0.872	0.96	(0.85, 1.1)	0.569312	0.888
X485	spermidine	Amino Acid	Polyamine Metabolism	0.97	(0.86, 1.1)	0.646019	0.902	0.96	(0.85, 1.1)	0.576349	0.893
X48351	N1-methylinosine	Nucleotide	Purine Metabolism, (Hypo)Xanthine/Inosine containing	1.1	(0.97, 1.25)	0.129135	0.603	1.04	(0.91, 1.19)	0.57614	0.893
X53260	oleoylcholine	Lipid	Fatty Acid Metabolism (Acyl Choline)	0.94	(0.82, 1.08)	0.379675	0.769	0.96	(0.84, 1.1)	0.575693	0.893
X1515	salicylate	Xenobiotics	Drug - Topical Agents	0.93	(0.83, 1.05)	0.248777	0.672	0.96	(0.85, 1.09)	0.579888	0.895
X37475	4-acetaminophen sulfate	Xenobiotics	Drug - Analgesics, Anesthetics	1.04	(0.92, 1.18)	0.538514	0.833	1.04	(0.91, 1.18)	0.582888	0.895
X22137	homoarginine	Amino Acid	Urea cycle; Arginine and Proline Metabolism	1.05	(0.92, 1.18)	0.486145	0.82	1.04	(0.91, 1.18)	0.581504	0.895
X43266	2-aminophenol sulfate	Xenobiotics	Food Component/Plant	0.94	(0.83, 1.07)	0.351058	0.753	0.96	(0.85, 1.1)	0.580745	0.895
X63227	3-hydroxy-2-methylpyridine sulfate	Xenobiotics	Chemical	1.02	(0.91, 1.16)	0.709186	0.92	1.04	(0.91, 1.18)	0.582055	0.895
X18374	methionine sulfoxide	Amino Acid	Methionine, Cysteine, SAM and Taurine Metabolism	0.94	(0.83, 1.06)	0.328925	0.741	0.97	(0.85, 1.1)	0.589212	0.899
X15990	glycerophosphorylcholine (GPC)	Lipid	Phospholipid Metabolism	1.01	(0.89, 1.15)	0.819161	0.949	1.04	(0.91, 1.18)	0.58629	0.899
X62558	1-carboxyethylisoleucine	Amino Acid	Leucine, Isoleucine and Valine Metabolism	0.99	(0.87, 1.12)	0.849806	0.959	0.96	(0.84, 1.1)	0.588508	0.899
X63842	vanillate glucuronide	Xenobiotics	Food Component/Plant	0.96	(0.85, 1.08)	0.520175	0.822	0.97	(0.85, 1.09)	0.587676	0.899
X1498	N6,N6,N6-trimethyllysine	Amino Acid	Lysine Metabolism	1.04	(0.92, 1.19)	0.52064	0.822	1.04	(0.91, 1.18)	0.602041	0.9
X3108	adenosine 5'-diphosphate (ADP)	Nucleotide	Purine Metabolism, Adenine containing	1.02	(0.9, 1.17)	0.715195	0.925	1.04	(0.91, 1.19)	0.598092	0.9
X1114	deoxycholate	Lipid	Secondary Bile Acid Metabolism	1.04	(0.92, 1.18)	0.502656	0.82	1.03	(0.91, 1.17)	0.59975	0.9
X54979	N-stearoyl-sphingosine (d18:1/18:0)*	Lipid	Ceramides	1.09	(0.96, 1.24)	0.169035	0.646	1.04	(0.91, 1.18)	0.603065	0.9
X18281	2-hydroxyhippurate (salicylurate)	Xenobiotics	Benzoate Metabolism	0.94	(0.83, 1.06)	0.295223	0.716	0.97	(0.85, 1.1)	0.592816	0.9
X35159	cysteine-glutathione disulfide	Amino Acid	Glutathione Metabolism	0.96	(0.84, 1.08)	0.474705	0.819	0.97	(0.85, 1.1)	0.599928	0.9
X38768	(14 or 15)-methylpalmitate (a17:0 or i17:0)	Lipid	Fatty Acid, Branched	1.05	(0.93, 1.2)	0.43941	0.806	1.04	(0.91, 1.18)	0.602999	0.9
X40807	retinal	Cofactors and Vitamins	Vitamin A Metabolism	1.05	(0.92, 1.2)	0.468575	0.819	1.04	(0.91, 1.19)	0.598871	0.9
X45413	O-sulfo-L-tyrosine	Xenobiotics	Chemical	1.08	(0.95, 1.22)	0.252158	0.672	1.04	(0.91, 1.18)	0.600713	0.9
X52983	glycochenodeoxycholate glucuronide (1)	Lipid	Primary Bile Acid Metabolism	0.96	(0.85, 1.09)	0.500157	0.82	0.97	(0.85, 1.1)	0.594751	0.9
X57464	stearoylcholine*	Lipid	Fatty Acid Metabolism (Acyl Choline)	0.95	(0.82, 1.1)	0.499035	0.82	0.96	(0.83, 1.12)	0.601715	0.9
X57482	sphingomyelin (d18:2/23:1)*	Lipid	Sphingomyelins	1.07	(0.93, 1.23)	0.367855	0.763	1.04	(0.9, 1.2)	0.596416	0.9
X62562	1-carboxyethylvaline	Amino Acid	Leucine, Isoleucine and Valine Metabolism	0.99	(0.87, 1.13)	0.91956	0.982	0.97	(0.84, 1.1)	0.600213	0.9
X33441	isobutyrylcarnitine (C4)	Amino Acid	Leucine, Isoleucine and Valine Metabolism	1.01	(0.89, 1.14)	0.936988	0.987	1.03	(0.91, 1.18)	0.607505	0.902
X57461	argininate*	Amino Acid	Urea cycle; Arginine and Proline Metabolism	0.97	(0.86, 1.1)	0.648049	0.902	0.97	(0.85, 1.1)	0.606788	0.902
X52682	1-(1-enyl-palmitoyl)-2-linoleoyl-GPC (P-16:0/18:2)*	Lipid	Plasmalogen	1	(0.88, 1.14)	0.972091	0.993	1.04	(0.9, 1.19)	0.607424	0.902
X598	phytanate	Xenobiotics	Food Component/Plant	0.99	(0.87, 1.12)	0.853469	0.961	0.97	(0.85, 1.1)	0.612756	0.905
X1649	valine	Amino Acid	Leucine, Isoleucine and Valine Metabolism	1.06	(0.94, 1.2)	0.360433	0.76	1.03	(0.91, 1.18)	0.615118	0.905
X37211	androstenediol (3beta,17beta) monosulfate (1)	Lipid	Androgenic Steroids	1.04	(0.91, 1.18)	0.593382	0.866	1.04	(0.9, 1.19)	0.613602	0.905
X54910	vanillactate	Amino Acid	Tyrosine Metabolism	0.98	(0.86, 1.11)	0.775864	0.932	0.97	(0.85, 1.1)	0.616797	0.905
X52748	1-(1-enyl-stearoyl)-2-linoleoyl-GPE (P-18:0/18:2)*	Lipid	Plasmalogen	1.05	(0.92, 1.18)	0.483029	0.82	1.03	(0.91, 1.18)	0.616386	0.905
X52944	palmitoylcholine	Lipid	Fatty Acid Metabolism (Acyl Choline)	0.94	(0.83, 1.08)	0.397973	0.78	0.97	(0.84, 1.11)	0.615584	0.905
X57432	ceramide (d18:1/14:0, d16:1/16:0)*	Lipid	Ceramides	1	(0.88, 1.13)	0.951864	0.993	0.97	(0.85, 1.1)	0.614747	0.905
X34396	choline phosphate	Lipid	Phospholipid Metabolism	0.96	(0.85, 1.08)	0.483314	0.82	0.97	(0.85, 1.1)	0.619967	0.908
X603	spermine	Amino Acid	Polyamine Metabolism	1.04	(0.9, 1.22)	0.573436	0.856	1.04	(0.89, 1.22)	0.625596	0.911
X1670	urea	Amino Acid	Urea cycle; Arginine and Proline Metabolism	0.98	(0.86, 1.11)	0.761826	0.931	0.97	(0.85, 1.1)	0.626352	0.911
X61846	androsterone glucuronide	Lipid	Androgenic Steroids	1.06	(0.91, 1.23)	0.470916	0.819	1.04	(0.89, 1.21)	0.622996	0.911
X52495	sphingomyelin (d18:1/21:0, d17:1/22:0, d16:1/23:0)*	Lipid	Sphingomyelins	0.99	(0.87, 1.13)	0.908172	0.982	0.97	(0.84, 1.11)	0.624942	0.911
X32489	caproate (6:0)	Lipid	Medium Chain Fatty Acid	0.97	(0.86, 1.1)	0.676505	0.902	0.97	(0.85, 1.1)	0.629985	0.912
X37432	N-acetyl-beta-alanine	Nucleotide	Pyrimidine Metabolism, Uracil containing	1.05	(0.93, 1.2)	0.432482	0.806	1.03	(0.9, 1.18)	0.628443	0.912
X52282	2-methylcitrate/homocitrate	Energy	TCA Cycle	1.03	(0.91, 1.16)	0.684914	0.904	1.03	(0.91, 1.18)	0.629606	0.912
X57637	carotene diol (3)	Cofactors and Vitamins	Vitamin A Metabolism	0.95	(0.83, 1.08)	0.405162	0.784	0.97	(0.85, 1.11)	0.630735	0.912
X55017	4-hydroxyphenylacetylglutamine	Peptide	Acetylated Peptides	1.06	(0.93, 1.21)	0.363649	0.76	1.03	(0.9, 1.18)	0.632505	0.913
X566	phenylpyruvate	Amino Acid	Phenylalanine Metabolism	1.04	(0.92, 1.18)	0.519485	0.822	1.03	(0.91, 1.17)	0.654365	0.915
X38783	glutathione, oxidized (GSSG)	Amino Acid	Glutathione Metabolism	1.02	(0.9, 1.16)	0.767434	0.932	1.03	(0.9, 1.18)	0.648293	0.915
X1299	tyrosine	Amino Acid	Tyrosine Metabolism	1.05	(0.93, 1.18)	0.445468	0.807	1.03	(0.91, 1.17)	0.649887	0.915
X15720	N-acetylglutamate	Amino Acid	Glutamate Metabolism	1.05	(0.93, 1.19)	0.438964	0.806	1.03	(0.91, 1.17)	0.654893	0.915
X52449	1-stearoyl-2-arachidonoyl-GPI (18:0/20:4)	Lipid	Phosphatidylinositol (PI)	0.98	(0.87, 1.11)	0.772909	0.932	0.97	(0.85, 1.1)	0.640174	0.915
X34395	1-methylurate	Xenobiotics	Xanthine Metabolism	0.97	(0.86, 1.1)	0.651831	0.902	0.97	(0.86, 1.1)	0.648841	0.915
X48130	N6-succinyladenosine	Nucleotide	Purine Metabolism, Adenine containing	1.03	(0.9, 1.18)	0.650725	0.902	1.03	(0.9, 1.19)	0.638281	0.915
X36099	4-ethylphenylsulfate	Xenobiotics	Benzoate Metabolism	0.96	(0.85, 1.09)	0.553472	0.845	0.97	(0.85, 1.1)	0.637724	0.915
X32827	andro steroid monosulfate C19H28O6S (1)*	Lipid	Androgenic Steroids	1.07	(0.94, 1.22)	0.324172	0.741	1.03	(0.9, 1.18)	0.652814	0.915
X43582	5-(galactosylhydroxy)-L-lysine	Amino Acid	Lysine Metabolism	1.08	(0.95, 1.22)	0.227277	0.665	1.03	(0.9, 1.18)	0.648911	0.915
X43493	formiminoglutamate	Amino Acid	Histidine Metabolism	1	(0.88, 1.14)	0.992778	0.999	0.97	(0.85, 1.11)	0.653996	0.915
X40062	4-hydroxy-2-oxoglutaric acid	Lipid	Fatty Acid, Dicarboxylate	0.96	(0.84, 1.09)	0.512372	0.822	0.97	(0.85, 1.1)	0.650243	0.915
X61702	2-hydroxyphytanate*	Lipid	Fatty Acid, Branched	0.98	(0.86, 1.11)	0.71757	0.926	0.97	(0.85, 1.11)	0.63551	0.915
X48752	3-methoxycatechol sulfate (2)	Xenobiotics	Benzoate Metabolism	1.02	(0.9, 1.15)	0.79287	0.938	1.03	(0.91, 1.17)	0.644528	0.915
X57453	glycosyl ceramide (d18:2/24:1, d18:1/24:2)*	Lipid	Hexosylceramides (HCER)	0.99	(0.88, 1.12)	0.924132	0.984	1.03	(0.9, 1.17)	0.653913	0.915
X57479	sphingomyelin (d18:2/24:2)*	Lipid	Sphingomyelins	1.03	(0.9, 1.17)	0.664135	0.902	1.03	(0.9, 1.18)	0.643012	0.915
X57514	behenoylcarnitine (C22)*	Lipid	Fatty Acid Metabolism (Acyl Carnitine, Long Chain Saturated)	1.05	(0.92, 1.19)	0.463178	0.816	1.03	(0.91, 1.17)	0.643625	0.915
X63583	3-indoleglyoxylic acid	Xenobiotics	Food Component/Plant	0.95	(0.81, 1.1)	0.475113	0.819	0.96	(0.83, 1.13)	0.647748	0.915
X63610	deoxycholic acid glucuronide	Lipid	Secondary Bile Acid Metabolism	0.97	(0.86, 1.1)	0.630162	0.889	0.97	(0.86, 1.1)	0.642556	0.915
X62890	taurochenodeoxycholic acid 3-sulfate	Lipid	Secondary Bile Acid Metabolism	1.03	(0.91, 1.16)	0.634926	0.892	1.03	(0.91, 1.16)	0.649922	0.915
X36098	4-vinylphenol sulfate	Xenobiotics	Benzoate Metabolism	0.98	(0.87, 1.11)	0.750973	0.93	0.97	(0.86, 1.1)	0.656235	0.916
X48490	sphingomyelin (d18:1/20:0, d16:1/22:0)*	Lipid	Sphingomyelins	0.97	(0.86, 1.1)	0.669385	0.902	0.97	(0.85, 1.11)	0.657196	0.916
X1110	arachidonate (20:4n6)	Lipid	Long Chain Polyunsaturated Fatty Acid (n3 and n6)	1.04	(0.91, 1.17)	0.582407	0.86	1.03	(0.9, 1.17)	0.682412	0.917
X1638	arginine	Amino Acid	Urea cycle; Arginine and Proline Metabolism	1	(0.89, 1.14)	0.959261	0.993	1.03	(0.9, 1.17)	0.682441	0.917
X527	lactate	Carbohydrate	Glycolysis, Gluconeogenesis, and Pyruvate Metabolism	1.06	(0.93, 1.21)	0.354528	0.757	1.03	(0.9, 1.17)	0.679816	0.917
X4968	alpha-ketobutyrate	Amino Acid	Methionine, Cysteine, SAM and Taurine Metabolism	1.06	(0.94, 1.21)	0.327915	0.741	1.03	(0.9, 1.17)	0.679712	0.917
X48990	pyruvate	Carbohydrate	Glycolysis, Gluconeogenesis, and Pyruvate Metabolism	1.06	(0.94, 1.2)	0.369496	0.763	1.03	(0.91, 1.17)	0.659359	0.917
X1118	arachidate (20:0)	Lipid	Long Chain Saturated Fatty Acid	0.96	(0.84, 1.1)	0.578463	0.857	0.97	(0.85, 1.11)	0.667089	0.917
X1566	3-aminoisobutyrate	Nucleotide	Pyrimidine Metabolism, Thymine containing	1.02	(0.9, 1.15)	0.783158	0.933	1.03	(0.91, 1.16)	0.670768	0.917
X12017	3-methoxytyrosine	Amino Acid	Tyrosine Metabolism	0.98	(0.87, 1.11)	0.779993	0.932	0.97	(0.86, 1.11)	0.683857	0.917
X18467	eicosapentaenoate (EPA; 20:5n3)	Lipid	Long Chain Polyunsaturated Fatty Acid (n3 and n6)	0.96	(0.85, 1.09)	0.573122	0.856	0.97	(0.86, 1.11)	0.683274	0.917
X22185	N-acetylaspartate (NAA)	Amino Acid	Alanine and Aspartate Metabolism	0.98	(0.86, 1.12)	0.798424	0.938	1.03	(0.9, 1.18)	0.671522	0.917
X35437	isobutyrylglycine	Amino Acid	Leucine, Isoleucine and Valine Metabolism	0.99	(0.88, 1.11)	0.833809	0.956	1.03	(0.91, 1.16)	0.676028	0.917
X37184	5alpha-androstan-3alpha,17beta-diol disulfate	Lipid	Androgenic Steroids	0.94	(0.8, 1.12)	0.516393	0.822	0.96	(0.81, 1.15)	0.662373	0.917
X40473	hydantoin-5-propionate	Amino Acid	Histidine Metabolism	1.01	(0.89, 1.14)	0.855304	0.962	0.97	(0.85, 1.11)	0.664786	0.917
X39831	eicosanedioate (C20-DC)	Lipid	Fatty Acid, Dicarboxylate	1.02	(0.9, 1.16)	0.752086	0.93	1.03	(0.9, 1.17)	0.672447	0.917
X46798	oleoyl-linoleoyl-glycerol (18:1/18:2) [1]	Lipid	Diacylglycerol	1	(0.88, 1.14)	0.948646	0.993	0.97	(0.85, 1.11)	0.680209	0.917
X57330	lignoceroyl sphingomyelin (d18:1/24:0)	Lipid	Sphingomyelins	1.01	(0.89, 1.15)	0.83845	0.956	1.03	(0.9, 1.18)	0.683212	0.917
X52603	1,2-dilinoleoyl-GPC (18:2/18:2)	Lipid	Phosphatidylcholine (PC)	1.01	(0.88, 1.15)	0.927956	0.985	1.03	(0.9, 1.18)	0.668387	0.917
X52431	1-palmitoleoylglycerol (16:1)*	Lipid	Monoacylglycerol	1.01	(0.89, 1.13)	0.935221	0.987	0.97	(0.86, 1.1)	0.682497	0.917
X52454	1-palmitoyl-2-dihomo-linolenoyl-GPC (16:0/20:3n3 or 6)*	Lipid	Phosphatidylcholine (PC)	1.06	(0.93, 1.2)	0.389819	0.775	1.03	(0.9, 1.17)	0.684466	0.917
X52697	1-oleoyl-2-docosahexaenoyl-GPC (18:1/22:6)*	Lipid	Phosphatidylcholine (PC)	0.95	(0.84, 1.07)	0.382343	0.77	0.97	(0.85, 1.11)	0.684296	0.917
X57480	sphingomyelin (d18:2/21:0, d16:2/23:0)*	Lipid	Sphingomyelins	1.08	(0.94, 1.25)	0.289296	0.709	1.03	(0.89, 1.21)	0.664508	0.917
X62290	glucuronide of piperine metabolite C17H21NO3 (3)*	Xenobiotics	Food Component/Plant	1.03	(0.91, 1.17)	0.599617	0.869	1.03	(0.9, 1.18)	0.676036	0.917
X63072	4-ethylcatechol sulfate	Xenobiotics	Benzoate Metabolism	0.96	(0.84, 1.09)	0.49626	0.82	0.97	(0.85, 1.11)	0.677947	0.917
X62954	N2-acetyl,N6-methyllysine	Amino Acid	Lysine Metabolism	1.02	(0.91, 1.16)	0.698946	0.915	1.03	(0.91, 1.16)	0.679588	0.917
X63236	3-hydroxypyridine glucuronide	Xenobiotics	Chemical	1.01	(0.89, 1.14)	0.881329	0.971	1.03	(0.9, 1.17)	0.678824	0.917
X48492	behenoyl sphingomyelin (d18:1/22:0)*	Lipid	Sphingomyelins	0.99	(0.87, 1.13)	0.882643	0.971	0.97	(0.85, 1.11)	0.686086	0.918
X1604	urate	Nucleotide	Purine Metabolism, (Hypo)Xanthine/Inosine containing	1.02	(0.9, 1.16)	0.741474	0.926	0.97	(0.85, 1.12)	0.693315	0.92
X48149	N-acetylglucosaminylasparagine	Carbohydrate	Aminosugar Metabolism	1.05	(0.93, 1.19)	0.43176	0.806	1.03	(0.9, 1.17)	0.696522	0.92
X33422	gamma-glutamylphenylalanine	Peptide	Gamma-glutamyl Amino Acid	1.04	(0.92, 1.18)	0.532378	0.83	1.03	(0.9, 1.17)	0.697092	0.92
X22163	EDTA	Xenobiotics	Chemical	1.03	(0.92, 1.16)	0.601033	0.87	1.02	(0.91, 1.16)	0.695284	0.92
X33953	N-acetylarginine	Amino Acid	Urea cycle; Arginine and Proline Metabolism	1.01	(0.89, 1.14)	0.927115	0.985	1.03	(0.9, 1.16)	0.696489	0.92
X36751	N2-acetyllysine	Amino Acid	Lysine Metabolism	0.97	(0.86, 1.1)	0.681955	0.904	0.97	(0.86, 1.11)	0.693288	0.92
X43592	4-methylbenzenesulfonate	Xenobiotics	Chemical	1.02	(0.88, 1.16)	0.830508	0.955	1.03	(0.89, 1.18)	0.698069	0.92
X48442	4-vinylguaiacol sulfate	Xenobiotics	Food Component/Plant	1.02	(0.9, 1.16)	0.729193	0.926	1.03	(0.9, 1.17)	0.691237	0.92
X48445	2-methoxyresorcinol sulfate	Xenobiotics	Chemical	1.02	(0.91, 1.15)	0.723545	0.926	1.03	(0.91, 1.16)	0.689916	0.92
X53229	2-methylserine	Amino Acid	Glycine, Serine and Threonine Metabolism	0.98	(0.87, 1.11)	0.772376	0.932	0.97	(0.86, 1.11)	0.690223	0.92
X54969	linoleoyl-linoleoyl-glycerol (18:2/18:2) [2]*	Lipid	Diacylglycerol	1.04	(0.91, 1.19)	0.554761	0.846	1.03	(0.9, 1.18)	0.700885	0.923
X18497	taurocholate	Lipid	Primary Bile Acid Metabolism	1.02	(0.9, 1.15)	0.74371	0.926	1.02	(0.9, 1.16)	0.711042	0.925
X39271	1-(1-enyl-stearoyl)-GPE (P-18:0)*	Lipid	Lysoplasmalogen	0.97	(0.86, 1.11)	0.678715	0.902	0.98	(0.86, 1.11)	0.712009	0.925
X43239	S-allylcysteine	Xenobiotics	Food Component/Plant	0.97	(0.86, 1.1)	0.617637	0.881	0.98	(0.86, 1.11)	0.707787	0.925
X43591	N2,N5-diacetylornithine	Amino Acid	Urea cycle; Arginine and Proline Metabolism	1	(0.88, 1.14)	0.999068	0.999	1.03	(0.89, 1.18)	0.710384	0.925
X48715	eugenol sulfate	Xenobiotics	Food Component/Plant	0.99	(0.87, 1.12)	0.834964	0.956	0.98	(0.86, 1.11)	0.705073	0.925
X52616	1-palmitoyl-2-stearoyl-GPC (16:0/18:0)	Lipid	Phosphatidylcholine (PC)	0.96	(0.85, 1.09)	0.54529	0.839	0.98	(0.86, 1.11)	0.711079	0.925
X54917	indolepropionylglycine	Amino Acid	Tryptophan Metabolism	1	(0.88, 1.13)	0.990652	0.999	1.03	(0.9, 1.17)	0.707468	0.925
X61505	1-cerotoyl-GPC (26:0)*	Lipid	Lysophospholipid	0.99	(0.83, 1.17)	0.894391	0.973	1.03	(0.87, 1.24)	0.711831	0.925
X57475	sphingomyelin (d18:1/19:0, d19:1/18:0)*	Lipid	Sphingomyelins	1.04	(0.91, 1.19)	0.527742	0.828	1.03	(0.89, 1.18)	0.708947	0.925
X1516	sarcosine	Amino Acid	Glycine, Serine and Threonine Metabolism	1.02	(0.9, 1.15)	0.760978	0.931	1.02	(0.9, 1.16)	0.728032	0.929
X1605	ursodeoxycholate	Lipid	Secondary Bile Acid Metabolism	1.04	(0.92, 1.17)	0.512961	0.822	1.02	(0.9, 1.16)	0.730153	0.929
X18494	taurochenodeoxycholate	Lipid	Primary Bile Acid Metabolism	1.03	(0.92, 1.17)	0.587832	0.862	1.02	(0.9, 1.16)	0.724568	0.929
X15716	imidazole lactate	Amino Acid	Histidine Metabolism	0.96	(0.85, 1.09)	0.567136	0.856	0.98	(0.86, 1.11)	0.717502	0.929
X44675	docosahexaenoate (DHA; 22:6n3)	Lipid	Long Chain Polyunsaturated Fatty Acid (n3 and n6)	1.01	(0.89, 1.14)	0.91933	0.982	1.02	(0.9, 1.16)	0.740671	0.929
X21151	saccharin	Xenobiotics	Food Component/Plant	0.98	(0.87, 1.11)	0.7748	0.932	0.98	(0.86, 1.11)	0.721431	0.929
X21184	1-oleoylglycerol (18:1)	Lipid	Monoacylglycerol	1.01	(0.9, 1.14)	0.829439	0.955	0.98	(0.86, 1.11)	0.722454	0.929
X34404	1,3,7-trimethylurate	Xenobiotics	Xanthine Metabolism	0.99	(0.87, 1.12)	0.875388	0.971	0.98	(0.86, 1.11)	0.735196	0.929
X42398	1-stearoyl-GPE (18:0)	Lipid	Lysophospholipid	1.02	(0.9, 1.16)	0.741603	0.926	1.02	(0.9, 1.16)	0.741507	0.929
X35322	hydroquinone sulfate	Xenobiotics	Drug - Topical Agents	1.04	(0.91, 1.17)	0.579997	0.858	1.02	(0.9, 1.16)	0.724783	0.929
X36850	taurolithocholate 3-sulfate	Lipid	Secondary Bile Acid Metabolism	0.97	(0.86, 1.1)	0.660227	0.902	0.98	(0.86, 1.11)	0.730736	0.929
X62952	3,4-dihydroxybutyrate	Lipid	Fatty Acid, Dihydroxy	1.03	(0.91, 1.17)	0.67866	0.902	1.02	(0.9, 1.17)	0.719483	0.929
X42450	1-stearoyl-2-arachidonoyl-GPC (18:0/20:4)	Lipid	Phosphatidylcholine (PC)	0.99	(0.88, 1.12)	0.891217	0.972	0.98	(0.86, 1.11)	0.733215	0.929
X57577	isoursodeoxycholate	Lipid	Secondary Bile Acid Metabolism	1.04	(0.92, 1.17)	0.535592	0.831	1.02	(0.9, 1.15)	0.737704	0.929
X49617	1-lignoceroyl-GPC (24:0)	Lipid	Lysophospholipid	0.98	(0.86, 1.11)	0.746456	0.926	1.02	(0.9, 1.17)	0.723702	0.929
X63990	2-O-methylascorbic acid	Cofactors and Vitamins	Ascorbate and Aldarate Metabolism	1.04	(0.92, 1.18)	0.513862	0.822	1.02	(0.9, 1.17)	0.732804	0.929
X40708	pregnanediol-3-glucuronide	Lipid	Progestin Steroids	1	(0.88, 1.13)	0.947597	0.993	1.02	(0.9, 1.17)	0.732005	0.929
X43343	2-aminooctanoate	Lipid	Fatty Acid, Amino	1.02	(0.9, 1.15)	0.787936	0.936	1.02	(0.9, 1.17)	0.718738	0.929
X43424	dimethyl sulfone	Xenobiotics	Chemical	0.99	(0.86, 1.14)	0.884383	0.971	0.98	(0.85, 1.13)	0.74082	0.929
X48693	3-acetylphenol sulfate	Xenobiotics	Chemical	1.01	(0.89, 1.14)	0.919521	0.982	1.02	(0.9, 1.17)	0.738878	0.929
X48997	isoeugenol sulfate	Xenobiotics	Food Component/Plant	0.99	(0.87, 1.12)	0.879857	0.971	0.98	(0.85, 1.11)	0.723172	0.929
X52452	1-stearoyl-2-linoleoyl-GPC (18:0/18:2)*	Lipid	Phosphatidylcholine (PC)	1.04	(0.91, 1.18)	0.573744	0.856	1.02	(0.9, 1.17)	0.725712	0.929
X52468	1-stearoyl-2-linoleoyl-GPI (18:0/18:2)	Lipid	Phosphatidylinositol (PI)	0.99	(0.86, 1.13)	0.828274	0.955	0.98	(0.85, 1.12)	0.740318	0.929
X57699	cortolone glucuronide (1)	Lipid	Corticosteroids	1.08	(0.96, 1.23)	0.202446	0.651	1.02	(0.89, 1.17)	0.735361	0.929
X63613	undecenoylcarnitine (C11:1)	Lipid	Fatty Acid Metabolism (Acyl Carnitine, Monounsaturated)	1.01	(0.89, 1.15)	0.846245	0.959	0.98	(0.86, 1.11)	0.738671	0.929
X62889	taurodeoxycholic acid 3-sulfate	Lipid	Secondary Bile Acid Metabolism	0.95	(0.84, 1.08)	0.448318	0.808	0.98	(0.86, 1.11)	0.742893	0.93
X443	aspartate	Amino Acid	Alanine and Aspartate Metabolism	1.06	(0.94, 1.2)	0.356968	0.758	1.02	(0.9, 1.16)	0.750156	0.937
X20694	oxalate (ethanedioate)	Cofactors and Vitamins	Ascorbate and Aldarate Metabolism	0.97	(0.86, 1.1)	0.642935	0.9	1.02	(0.9, 1.16)	0.751127	0.937
X34384	stachydrine	Xenobiotics	Food Component/Plant	0.94	(0.83, 1.07)	0.343496	0.75	0.98	(0.86, 1.12)	0.751963	0.937
X48188	alpha-CEHC	Cofactors and Vitamins	Tocopherol Metabolism	0.95	(0.84, 1.08)	0.424558	0.804	0.98	(0.86, 1.12)	0.753018	0.937
X63109	2R,3R-dihydroxybutyrate	Lipid	Fatty Acid, Dihydroxy	0.98	(0.87, 1.11)	0.758002	0.931	0.98	(0.87, 1.11)	0.7563	0.938
X57747	3-methylglutaconate	Amino Acid	Leucine, Isoleucine and Valine Metabolism	1	(0.88, 1.13)	0.967766	0.993	1.02	(0.9, 1.16)	0.755816	0.938
X32342	adenosine 5'-monophosphate (AMP)	Nucleotide	Purine Metabolism, Adenine containing	0.98	(0.87, 1.11)	0.804271	0.941	0.98	(0.86, 1.11)	0.760011	0.939
X1412	2'-deoxyuridine	Nucleotide	Pyrimidine Metabolism, Uracil containing	1.02	(0.89, 1.15)	0.805247	0.941	1.02	(0.89, 1.16)	0.769573	0.939
X32492	caprylate (8:0)	Lipid	Medium Chain Fatty Acid	0.99	(0.87, 1.12)	0.845776	0.959	0.98	(0.86, 1.11)	0.765567	0.939
X1561	alpha-tocopherol	Cofactors and Vitamins	Tocopherol Metabolism	0.95	(0.84, 1.08)	0.430472	0.806	0.98	(0.86, 1.11)	0.757464	0.939
X1669	4-hydroxyphenylpyruvate	Amino Acid	Tyrosine Metabolism	1	(0.89, 1.13)	0.996924	0.999	0.98	(0.87, 1.11)	0.770898	0.939
X62950	2S,3R-dihydroxybutyrate	Lipid	Fatty Acid, Dihydroxy	0.99	(0.86, 1.13)	0.849172	0.959	0.98	(0.85, 1.13)	0.767238	0.939
X43378	S-methylcysteine sulfoxide	Amino Acid	Methionine, Cysteine, SAM and Taurine Metabolism	0.96	(0.85, 1.08)	0.478761	0.82	0.98	(0.87, 1.11)	0.768055	0.939
X39270	1-(1-enyl-palmitoyl)-GPE (P-16:0)*	Lipid	Lysoplasmalogen	0.98	(0.86, 1.11)	0.706538	0.919	0.98	(0.86, 1.12)	0.76434	0.939
X44618	3-methoxytyramine sulfate	Amino Acid	Tyrosine Metabolism	1.02	(0.9, 1.16)	0.77663	0.932	1.02	(0.9, 1.16)	0.75916	0.939
X48406	dopamine 4-sulfate	Amino Acid	Tyrosine Metabolism	1	(0.88, 1.13)	0.96532	0.993	1.02	(0.89, 1.17)	0.762537	0.939
X52438	1-stearoyl-2-oleoyl-GPC (18:0/18:1)	Lipid	Phosphatidylcholine (PC)	1	(0.89, 1.13)	0.990094	0.999	0.98	(0.87, 1.11)	0.771262	0.939
X57421	glycosyl-N-behenoyl-sphingadienine (d18:2/22:0)*	Lipid	Hexosylceramides (HCER)	1.01	(0.89, 1.15)	0.878561	0.971	1.02	(0.89, 1.17)	0.764381	0.939
X63687	ascorbic acid 3-sulfate*	Cofactors and Vitamins	Ascorbate and Aldarate Metabolism	1	(0.88, 1.13)	0.981333	0.999	1.02	(0.9, 1.16)	0.763932	0.939
X63843	4-vinylguaiacol glucuronide	Xenobiotics	Food Component/Plant	1.03	(0.91, 1.16)	0.678995	0.902	1.02	(0.9, 1.16)	0.772703	0.939
X63191	branched chain 14:0 dicarboxylic acid**	Lipid	Fatty Acid, Dicarboxylate	0.97	(0.86, 1.09)	0.587326	0.862	1.02	(0.9, 1.16)	0.769359	0.939
X61865	octadecenedioylcarnitine (C18:1-DC)*	Lipid	Fatty Acid Metabolism (Acyl Carnitine, Dicarboxylate)	1.01	(0.89, 1.14)	0.918442	0.982	1.02	(0.89, 1.16)	0.775269	0.94
X62732	triclosan sulfate	Xenobiotics	Drug - Antibiotic	0.99	(0.87, 1.12)	0.836834	0.956	0.98	(0.86, 1.12)	0.77555	0.94
X5086	dimethylglycine	Amino Acid	Glycine, Serine and Threonine Metabolism	1.04	(0.92, 1.18)	0.530604	0.829	1.02	(0.89, 1.16)	0.779925	0.941
X1591	N-acetylvaline	Amino Acid	Leucine, Isoleucine and Valine Metabolism	1.03	(0.91, 1.16)	0.662268	0.902	1.02	(0.9, 1.16)	0.781004	0.941
X57687	N,N,N-trimethyl-5-aminovalerate	Amino Acid	Lysine Metabolism	1.04	(0.92, 1.18)	0.506301	0.822	1.02	(0.9, 1.16)	0.780354	0.941
X62109	resveratrol sulfate (2)*	Xenobiotics	Food Component/Plant	1	(0.88, 1.13)	0.991761	0.999	1.02	(0.9, 1.15)	0.78068	0.941
X52461	1-palmitoyl-2-oleoyl-GPC (16:0/18:1)	Lipid	Phosphatidylcholine (PC)	1.02	(0.91, 1.15)	0.720374	0.926	1.02	(0.9, 1.16)	0.786374	0.942
X33934	gamma-glutamyl-epsilon-lysine	Peptide	Gamma-glutamyl Amino Acid	0.99	(0.87, 1.12)	0.859693	0.965	0.98	(0.87, 1.12)	0.790226	0.942
X42420	erythronate*	Carbohydrate	Aminosugar Metabolism	1.03	(0.9, 1.17)	0.663584	0.902	1.02	(0.89, 1.17)	0.787153	0.942
X40469	N1-Methyl-2-pyridone-5-carboxamide	Cofactors and Vitamins	Nicotinate and Nicotinamide Metabolism	0.99	(0.87, 1.12)	0.840621	0.957	1.02	(0.89, 1.16)	0.790522	0.942
X39837	docosadioate (C22-DC)	Lipid	Fatty Acid, Dicarboxylate	0.98	(0.86, 1.11)	0.723466	0.926	0.98	(0.86, 1.12)	0.787577	0.942
X48493	sphingomyelin (d18:1/22:1, d18:2/22:0, d16:1/24:1)*	Lipid	Sphingomyelins	1	(0.88, 1.14)	0.997726	0.999	0.98	(0.85, 1.13)	0.785724	0.942
X53010	lactosyl-N-palmitoyl-sphingosine (d18:1/16:0)	Lipid	Lactosylceramides (LCER)	1.01	(0.89, 1.15)	0.86061	0.965	1.02	(0.89, 1.16)	0.782118	0.942
X52677	1-(1-enyl-palmitoyl)-2-linoleoyl-GPE (P-16:0/18:2)*	Lipid	Plasmalogen	1	(0.89, 1.13)	0.99083	0.999	0.98	(0.87, 1.12)	0.790861	0.942
X61861	octadecenedioate (C18:1-DC)	Lipid	Fatty Acid, Dicarboxylate	0.99	(0.87, 1.12)	0.850315	0.959	1.02	(0.89, 1.16)	0.788196	0.942
X62296	sulfate of piperine metabolite C16H19NO3 (3)*	Xenobiotics	Food Component/Plant	1	(0.88, 1.13)	0.957128	0.993	0.98	(0.86, 1.12)	0.791784	0.942
X27447	1-linoleoylglycerol (18:2)	Lipid	Monoacylglycerol	1.03	(0.91, 1.16)	0.660805	0.902	1.02	(0.9, 1.15)	0.794855	0.944
X513	creatinine	Amino Acid	Creatine Metabolism	1	(0.87, 1.15)	0.998693	0.999	0.98	(0.85, 1.13)	0.79813	0.946
X43231	6-oxopiperidine-2-carboxylate	Amino Acid	Lysine Metabolism	0.98	(0.87, 1.12)	0.810951	0.945	0.98	(0.86, 1.12)	0.798463	0.946
X46111	guaiacol sulfate	Xenobiotics	Benzoate Metabolism	0.97	(0.86, 1.1)	0.646412	0.902	0.98	(0.86, 1.12)	0.802063	0.947
X57428	hexadecasphingosine (d16:1)*	Lipid	Sphingosines	1.03	(0.9, 1.17)	0.688936	0.908	0.98	(0.86, 1.13)	0.80087	0.947
X64041	enterolactone sulfate	Xenobiotics	Food Component/Plant	1.01	(0.9, 1.15)	0.826563	0.955	1.02	(0.9, 1.15)	0.802539	0.947
X27738	threonate	Cofactors and Vitamins	Ascorbate and Aldarate Metabolism	0.97	(0.86, 1.1)	0.624032	0.885	1.02	(0.89, 1.16)	0.804323	0.948
X22158	citramalate	Amino Acid	Glutamate Metabolism	0.98	(0.86, 1.11)	0.709226	0.92	0.98	(0.86, 1.12)	0.807246	0.95
X34214	1-arachidonoyl-GPI (20:4)*	Lipid	Lysophospholipid	1.01	(0.89, 1.14)	0.896312	0.973	0.98	(0.86, 1.12)	0.808587	0.95
X39583	mevalonate	Lipid	Mevalonate Metabolism	1.02	(0.9, 1.15)	0.771494	0.932	1.02	(0.89, 1.16)	0.816849	0.951
X15705	cystathionine	Amino Acid	Methionine, Cysteine, SAM and Taurine Metabolism	1.02	(0.9, 1.15)	0.733282	0.926	0.98	(0.87, 1.12)	0.815739	0.951
X42446	1-palmitoyl-2-linoleoyl-GPC (16:0/18:2)	Lipid	Phosphatidylcholine (PC)	1.03	(0.91, 1.17)	0.670633	0.902	1.02	(0.89, 1.16)	0.816423	0.951
X32418	myristoleate (14:1n5)	Lipid	Long Chain Monounsaturated Fatty Acid	1.03	(0.9, 1.18)	0.631656	0.89	1.02	(0.89, 1.17)	0.815645	0.951
X47118	2-palmitoleoyl-GPC (16:1)*	Lipid	Lysophospholipid	1.02	(0.9, 1.16)	0.72648	0.926	1.02	(0.89, 1.15)	0.813977	0.951
X33173	2-hydroxyacetaminophen sulfate*	Xenobiotics	Drug - Analgesics, Anesthetics	0.99	(0.88, 1.12)	0.919452	0.982	0.98	(0.87, 1.12)	0.81243	0.951
X48696	maltol sulfate	Xenobiotics	Food Component/Plant	1.01	(0.89, 1.15)	0.875285	0.971	1.02	(0.89, 1.16)	0.810303	0.951
X34035	linolenate [alpha or gamma; (18:3n3 or 6)]	Lipid	Long Chain Polyunsaturated Fatty Acid (n3 and n6)	1.02	(0.89, 1.15)	0.816082	0.948	1.02	(0.89, 1.16)	0.818804	0.952
X31932	propionylglycine	Lipid	Fatty Acid Metabolism (also BCAA Metabolism)	0.98	(0.86, 1.12)	0.796492	0.938	1.02	(0.89, 1.16)	0.822314	0.953
X38754	gamma-carboxyglutamate	Amino Acid	Glutamate Metabolism	1.03	(0.91, 1.16)	0.674537	0.902	1.01	(0.89, 1.15)	0.822909	0.953
X62146	glycine conjugate of C10H14O2 (1)*	Partially Characterized Molecules	Partially Characterized Molecules	1.02	(0.9, 1.15)	0.780052	0.932	0.99	(0.87, 1.12)	0.822128	0.953
X36594	1-linoleoyl-GPI (18:2)*	Lipid	Lysophospholipid	1.01	(0.89, 1.15)	0.897079	0.973	0.99	(0.86, 1.12)	0.82452	0.954
X1508	pantothenate	Cofactors and Vitamins	Pantothenate and CoA Metabolism	0.98	(0.87, 1.11)	0.802704	0.941	1.01	(0.89, 1.15)	0.828677	0.957
X45970	1-palmitoyl-GPG (16:0)*	Lipid	Lysophospholipid	1	(0.88, 1.13)	0.990313	0.999	0.99	(0.87, 1.12)	0.832271	0.959
X62286	delta-CEHC glucuronide	Cofactors and Vitamins	Tocopherol Metabolism	1.03	(0.9, 1.17)	0.66378	0.902	0.99	(0.86, 1.13)	0.832669	0.959
X27665	1-methylnicotinamide	Cofactors and Vitamins	Nicotinate and Nicotinamide Metabolism	0.95	(0.84, 1.08)	0.472898	0.819	0.99	(0.87, 1.12)	0.837173	0.96
X12261	taurodeoxycholate	Lipid	Secondary Bile Acid Metabolism	0.98	(0.86, 1.11)	0.7345	0.926	0.99	(0.87, 1.12)	0.835442	0.96
X35157	N6-carbamoylthreonyladenosine	Nucleotide	Purine Metabolism, Adenine containing	1.02	(0.9, 1.16)	0.742925	0.926	0.99	(0.86, 1.13)	0.839367	0.96
X35628	1-oleoyl-GPE (18:1)	Lipid	Lysophospholipid	1	(0.89, 1.13)	0.96337	0.993	1.01	(0.89, 1.15)	0.839415	0.96
X52478	1-(1-enyl-palmitoyl)-2-oleoyl-GPC (P-16:0/18:1)*	Lipid	Plasmalogen	0.94	(0.82, 1.07)	0.339348	0.742	0.98	(0.85, 1.14)	0.833939	0.96
X63057	picolinoylglycine	Lipid	Fatty Acid Metabolism (Acyl Glycine)	0.99	(0.87, 1.12)	0.875211	0.971	0.99	(0.87, 1.12)	0.837189	0.96
X37431	N-methylproline	Amino Acid	Urea cycle; Arginine and Proline Metabolism	0.98	(0.86, 1.11)	0.694819	0.912	1.01	(0.89, 1.16)	0.841678	0.961
X22842	cholate	Lipid	Primary Bile Acid Metabolism	1.02	(0.9, 1.15)	0.777217	0.932	1.01	(0.89, 1.15)	0.844599	0.962
X1512	picolinate	Amino Acid	Tryptophan Metabolism	0.97	(0.86, 1.11)	0.695123	0.912	1.01	(0.89, 1.16)	0.845225	0.962
X15677	3-methylhistidine	Amino Acid	Histidine Metabolism	1	(0.89, 1.14)	0.946843	0.993	1.01	(0.89, 1.15)	0.847121	0.962
X20675	1,5-anhydroglucitol (1,5-AG)	Carbohydrate	Glycolysis, Gluconeogenesis, and Pyruvate Metabolism	1.02	(0.9, 1.15)	0.734182	0.926	1.01	(0.89, 1.15)	0.846788	0.962
X42370	S-1-pyrroline-5-carboxylate	Amino Acid	Glutamate Metabolism	0.97	(0.86, 1.1)	0.670488	0.902	0.99	(0.87, 1.13)	0.872706	0.963
X1417	kynurenate	Amino Acid	Tryptophan Metabolism	1.03	(0.91, 1.16)	0.672055	0.902	1.01	(0.89, 1.15)	0.864508	0.963
X1645	laurate (12:0)	Lipid	Medium Chain Fatty Acid	1	(0.89, 1.13)	0.995315	0.999	0.99	(0.87, 1.12)	0.863361	0.963
X1125	isoleucine	Amino Acid	Leucine, Isoleucine and Valine Metabolism	1.01	(0.9, 1.14)	0.846643	0.959	0.99	(0.87, 1.12)	0.870708	0.963
X6146	2-aminoadipate	Amino Acid	Lysine Metabolism	1.03	(0.88, 1.19)	0.724841	0.926	1.01	(0.87, 1.19)	0.86567	0.963
X1365	myristate (14:0)	Lipid	Long Chain Saturated Fatty Acid	1.03	(0.91, 1.17)	0.651869	0.902	1.01	(0.89, 1.15)	0.859432	0.963
X1558	4-acetamidobutanoate	Amino Acid	Polyamine Metabolism	1	(0.88, 1.14)	0.976664	0.997	0.99	(0.87, 1.13)	0.869761	0.963
X19266	2-arachidonoylglycerol (20:4)	Lipid	Monoacylglycerol	1.01	(0.89, 1.15)	0.872683	0.971	1.01	(0.89, 1.15)	0.855416	0.963
X20693	tartronate (hydroxymalonate)	Xenobiotics	Food Component/Plant	0.94	(0.83, 1.07)	0.372254	0.763	0.99	(0.86, 1.13)	0.858207	0.963
X21232	2-oleoylglycerol (18:1)	Lipid	Monoacylglycerol	1.03	(0.9, 1.17)	0.672985	0.902	1.01	(0.89, 1.15)	0.862822	0.963
X32405	indolepropionate	Amino Acid	Tryptophan Metabolism	0.94	(0.83, 1.07)	0.366283	0.762	0.99	(0.87, 1.13)	0.866046	0.963
X31850	butyrylglycine	Lipid	Fatty Acid Metabolism (also BCAA Metabolism)	1.02	(0.91, 1.15)	0.745585	0.926	1.01	(0.89, 1.14)	0.849616	0.963
X33943	N-acetylglutamine	Amino Acid	Glutamate Metabolism	1	(0.88, 1.14)	0.969045	0.993	1.01	(0.88, 1.16)	0.857969	0.963
X46225	pyroglutamine*	Amino Acid	Glutamate Metabolism	0.99	(0.85, 1.16)	0.931187	0.986	0.99	(0.84, 1.16)	0.854282	0.963
X35631	1-palmitoyl-GPE (16:0)	Lipid	Lysophospholipid	1	(0.88, 1.13)	0.956316	0.993	1.01	(0.89, 1.15)	0.855632	0.963
X35433	beta-hydroxyisovaleroylcarnitine	Amino Acid	Leucine, Isoleucine and Valine Metabolism	0.99	(0.87, 1.13)	0.914759	0.982	0.99	(0.87, 1.13)	0.873777	0.963
X37181	4-allylphenol sulfate	Xenobiotics	Food Component/Plant	1	(0.88, 1.13)	0.958807	0.993	0.99	(0.87, 1.12)	0.858544	0.963
X54923	beta-citrylglutamate	Amino Acid	Glutamate Metabolism	1.02	(0.91, 1.16)	0.696837	0.913	1.01	(0.89, 1.15)	0.87418	0.963
X42463	sphingomyelin (d18:1/14:0, d16:1/16:0)*	Lipid	Sphingomyelins	1.01	(0.89, 1.14)	0.918466	0.982	0.99	(0.87, 1.13)	0.862866	0.963
X45415	3-(3-hydroxyphenyl)propionate sulfate	Xenobiotics	Benzoate Metabolism	0.96	(0.85, 1.09)	0.519912	0.822	0.99	(0.87, 1.13)	0.872725	0.963
X46144	methyl glucopyranoside (alpha + beta)	Xenobiotics	Food Component/Plant	0.97	(0.85, 1.1)	0.602905	0.871	1.01	(0.89, 1.16)	0.861035	0.963
X52604	N-palmitoyl-sphinganine (d18:0/16:0)	Lipid	Dihydroceramides	1.04	(0.92, 1.18)	0.529177	0.828	1.01	(0.89, 1.15)	0.863705	0.963
X52710	1-linoleoyl-2-arachidonoyl-GPC (18:2/20:4n6)*	Lipid	Phosphatidylcholine (PC)	0.96	(0.84, 1.1)	0.556633	0.846	0.99	(0.86, 1.13)	0.871752	0.963
X62564	1-carboxyethyltyrosine	Amino Acid	Tyrosine Metabolism	1.02	(0.9, 1.16)	0.728666	0.926	0.99	(0.87, 1.13)	0.860514	0.963
X32397	3-hydroxy-2-ethylpropionate	Amino Acid	Leucine, Isoleucine and Valine Metabolism	1.05	(0.92, 1.2)	0.447573	0.808	1.01	(0.88, 1.16)	0.876109	0.964
X61866	heptenedioate (C7:1-DC)*	Lipid	Fatty Acid, Dicarboxylate	1.01	(0.89, 1.13)	0.923449	0.984	0.99	(0.88, 1.12)	0.877451	0.965
X594	nicotinamide	Cofactors and Vitamins	Nicotinate and Nicotinamide Metabolism	0.99	(0.87, 1.12)	0.88858	0.972	0.99	(0.87, 1.13)	0.883835	0.966
X43847	glycerol 3-phosphate	Lipid	Glycerolipid Metabolism	1	(0.89, 1.13)	0.998571	0.999	0.99	(0.88, 1.12)	0.883749	0.966
X27719	galactonate	Carbohydrate	Fructose, Mannose and Galactose Metabolism	0.98	(0.87, 1.11)	0.780545	0.932	1.01	(0.89, 1.15)	0.879932	0.966
X35320	catechol sulfate	Xenobiotics	Benzoate Metabolism	0.95	(0.84, 1.08)	0.466432	0.819	0.99	(0.87, 1.13)	0.889177	0.966
X35635	3-(3-hydroxyphenyl)propionate	Xenobiotics	Benzoate Metabolism	0.98	(0.86, 1.11)	0.766421	0.932	1.01	(0.88, 1.15)	0.88953	0.966
X45951	1-linolenoyl-GPC (18:3)*	Lipid	Lysophospholipid	0.97	(0.86, 1.1)	0.665346	0.902	0.99	(0.87, 1.13)	0.890381	0.966
X53224	pimeloylcarnitine/3-methyladipoylcarnitine (C7-DC)	Lipid	Fatty Acid Metabolism (Acyl Carnitine, Dicarboxylate)	0.99	(0.88, 1.12)	0.864749	0.969	0.99	(0.87, 1.12)	0.886843	0.966
X57426	sphingadienine	Lipid	Sphingolipid Synthesis	1.05	(0.93, 1.19)	0.439526	0.806	1.01	(0.89, 1.15)	0.888393	0.966
X62064	3-hydroxybutyroylglycine**	Lipid	Fatty Acid Metabolism (Acyl Glycine)	1.02	(0.9, 1.15)	0.816131	0.948	1.01	(0.89, 1.15)	0.883363	0.966
X62068	N-methylhydroxyproline**	Amino Acid	Urea cycle; Arginine and Proline Metabolism	0.96	(0.85, 1.09)	0.552454	0.845	0.99	(0.87, 1.13)	0.884396	0.966
X63230	5-hydroxy-2-methylpyridine sulfate	Xenobiotics	Chemical	1	(0.89, 1.14)	0.967356	0.993	1.01	(0.89, 1.15)	0.890504	0.966
X45721	3-(N-acetyl-L-cystein-S-yl) acetaminophen	Xenobiotics	Drug - Analgesics, Anesthetics	1.01	(0.89, 1.14)	0.885199	0.971	0.99	(0.87, 1.12)	0.896599	0.971
X52435	sphingomyelin (d18:2/23:0, d18:1/23:1, d17:1/24:1)*	Lipid	Sphingomyelins	1.01	(0.88, 1.16)	0.918696	0.982	0.99	(0.86, 1.15)	0.900485	0.973
X62571	cholic acid glucuronide	Lipid	Primary Bile Acid Metabolism	0.99	(0.88, 1.12)	0.919481	0.982	1.01	(0.89, 1.14)	0.900236	0.973
X62101	alpha-ketoglutaramate*	Amino Acid	Glutamate Metabolism	0.95	(0.83, 1.08)	0.416012	0.791	0.99	(0.86, 1.14)	0.904784	0.974
X40730	imidazole propionate	Amino Acid	Histidine Metabolism	1.02	(0.9, 1.15)	0.779774	0.932	1.01	(0.89, 1.15)	0.9021	0.974
X48448	3-hydroxypyridine sulfate	Xenobiotics	Chemical	0.99	(0.87, 1.12)	0.837664	0.956	1.01	(0.89, 1.15)	0.90471	0.974
X57417	N-stearoyl-sphingadienine (d18:2/18:0)*	Lipid	Ceramides	1.07	(0.94, 1.21)	0.336473	0.741	1.01	(0.88, 1.16)	0.907538	0.976
X35107	isovalerylglycine	Amino Acid	Leucine, Isoleucine and Valine Metabolism	0.96	(0.85, 1.08)	0.506401	0.822	0.99	(0.87, 1.13)	0.913274	0.977
X43256	N-acetyl-3-methylhistidine*	Amino Acid	Histidine Metabolism	0.99	(0.88, 1.13)	0.918011	0.982	0.99	(0.87, 1.13)	0.909691	0.977
X54924	naringenin 7-glucuronide	Xenobiotics	Food Component/Plant	0.99	(0.88, 1.13)	0.937282	0.987	0.99	(0.87, 1.13)	0.9132	0.977
X63359	levulinoylcarnitine	Xenobiotics	Food Component/Plant	1	(0.88, 1.12)	0.946323	0.993	0.99	(0.88, 1.12)	0.912386	0.977
X18369	gamma-glutamylleucine	Peptide	Gamma-glutamyl Amino Acid	1.02	(0.9, 1.15)	0.784961	0.934	1.01	(0.89, 1.14)	0.921925	0.978
X33935	piperine	Xenobiotics	Food Component/Plant	1	(0.88, 1.13)	0.97084	0.993	0.99	(0.87, 1.13)	0.921438	0.978
X61833	5,6-dihydrouridine	Nucleotide	Pyrimidine Metabolism, Uracil containing	1.03	(0.9, 1.16)	0.682982	0.904	1.01	(0.88, 1.15)	0.922034	0.978
X32807	taurocholenate sulfate*	Lipid	Secondary Bile Acid Metabolism	1.01	(0.89, 1.14)	0.935134	0.987	1.01	(0.89, 1.14)	0.917993	0.978
X41494	alliin	Xenobiotics	Food Component/Plant	1	(0.88, 1.13)	0.953246	0.993	1.01	(0.89, 1.14)	0.919546	0.978
X48407	dopamine 3-O-sulfate	Amino Acid	Tyrosine Metabolism	0.98	(0.86, 1.11)	0.765912	0.932	1.01	(0.88, 1.15)	0.917536	0.978
X61860	octadecadienedioate (C18:2-DC)*	Lipid	Fatty Acid, Dicarboxylate	0.96	(0.85, 1.08)	0.516689	0.822	0.99	(0.88, 1.13)	0.921233	0.978
X15778	benzoate	Xenobiotics	Benzoate Metabolism	1.01	(0.89, 1.15)	0.850398	0.959	1.01	(0.89, 1.14)	0.927501	0.979
X46799	oleoyl-linoleoyl-glycerol (18:1/18:2) [2]	Lipid	Diacylglycerol	1.03	(0.91, 1.16)	0.65575	0.902	0.99	(0.88, 1.13)	0.923473	0.979
X47112	etiocholanolone glucuronide	Lipid	Androgenic Steroids	0.98	(0.86, 1.12)	0.774883	0.932	1.01	(0.88, 1.16)	0.927174	0.979
X57636	carotene diol (2)	Cofactors and Vitamins	Vitamin A Metabolism	0.98	(0.87, 1.11)	0.760129	0.931	1.01	(0.88, 1.15)	0.927249	0.979
X42382	S-adenosylhomocysteine (SAH)	Amino Acid	Methionine, Cysteine, SAM and Taurine Metabolism	1.05	(0.93, 1.19)	0.444948	0.807	1.01	(0.88, 1.15)	0.930286	0.981
X15522	dihydroxyacetone phosphate (DHAP)	Carbohydrate	Glycolysis, Gluconeogenesis, and Pyruvate Metabolism	0.99	(0.87, 1.12)	0.836956	0.956	0.99	(0.87, 1.13)	0.935019	0.983
X1563	chenodeoxycholate	Lipid	Primary Bile Acid Metabolism	1.02	(0.9, 1.15)	0.755041	0.931	1.01	(0.89, 1.14)	0.93701	0.983
X18280	gentisate	Amino Acid	Tyrosine Metabolism	0.96	(0.85, 1.09)	0.555549	0.846	0.99	(0.88, 1.13)	0.937222	0.983
X46960	sulfate*	Xenobiotics	Chemical	1	(0.88, 1.14)	0.995586	0.999	1.01	(0.88, 1.15)	0.932783	0.983
X62805	2,3-dihydroxy-5-methylthio-4-pentenoate (DMTPA)*	Amino Acid	Methionine, Cysteine, SAM and Taurine Metabolism	1.05	(0.92, 1.19)	0.492508	0.82	1.01	(0.88, 1.15)	0.935273	0.983
X17747	sphingosine	Lipid	Sphingosines	1.03	(0.91, 1.17)	0.660359	0.902	1	(0.88, 1.14)	0.949936	0.985
X587	gluconate	Xenobiotics	Food Component/Plant	1.02	(0.9, 1.15)	0.791267	0.938	1	(0.88, 1.15)	0.946838	0.985
X60	leucine	Amino Acid	Leucine, Isoleucine and Valine Metabolism	1.02	(0.9, 1.15)	0.742144	0.926	1	(0.88, 1.14)	0.961117	0.985
X22176	cysteine s-sulfate	Amino Acid	Methionine, Cysteine, SAM and Taurine Metabolism	1.01	(0.87, 1.16)	0.941022	0.99	1	(0.86, 1.16)	0.954648	0.985
X32350	1-methyl-4-imidazoleacetate	Amino Acid	Histidine Metabolism	1	(0.89, 1.13)	0.992865	0.999	1	(0.88, 1.13)	0.95659	0.985
X33969	stearidonate (18:4n3)	Lipid	Long Chain Polyunsaturated Fatty Acid (n3 and n6)	1	(0.88, 1.14)	0.986115	0.999	1.01	(0.88, 1.15)	0.940324	0.985
X42087	indoleacetylglutamine	Amino Acid	Tryptophan Metabolism	1.02	(0.9, 1.16)	0.722049	0.926	1	(0.88, 1.14)	0.950066	0.985
X39587	3-(4-hydroxyphenyl)propionate	Xenobiotics	Benzoate Metabolism	1	(0.88, 1.13)	0.958961	0.993	1	(0.88, 1.13)	0.961372	0.985
X46164	3-methyl catechol sulfate (2)	Xenobiotics	Benzoate Metabolism	0.99	(0.88, 1.13)	0.912838	0.982	1	(0.88, 1.14)	0.945126	0.985
X42381	gamma-CEHC glucuronide*	Cofactors and Vitamins	Tocopherol Metabolism	1.03	(0.91, 1.17)	0.608997	0.875	1	(0.88, 1.15)	0.961656	0.985
X48255	arabonate/xylonate	Carbohydrate	Pentose Metabolism	0.98	(0.86, 1.11)	0.711313	0.921	1	(0.88, 1.13)	0.946924	0.985
X48491	sphingomyelin (d18:1/20:1, d18:2/20:0)*	Lipid	Sphingomyelins	1.01	(0.89, 1.15)	0.871498	0.971	1	(0.88, 1.15)	0.960205	0.985
X57585	4-acetamidobenzoate	Xenobiotics	Chemical	0.97	(0.86, 1.09)	0.620863	0.884	1	(0.89, 1.14)	0.951637	0.985
X54968	linoleoyl-linoleoyl-glycerol (18:2/18:2) [1]*	Lipid	Diacylglycerol	1.02	(0.9, 1.16)	0.744645	0.926	1	(0.88, 1.15)	0.951344	0.985
X62863	3-formylindole	Xenobiotics	Food Component/Plant	0.99	(0.86, 1.14)	0.887051	0.971	1	(0.86, 1.15)	0.962322	0.985
X62530	3-hydroxyhippurate sulfate	Xenobiotics	Benzoate Metabolism	0.98	(0.87, 1.11)	0.741259	0.926	1	(0.88, 1.13)	0.942499	0.985
X63120	2-ketocaprylate	Amino Acid	Leucine, Isoleucine and Valine Metabolism	1	(0.88, 1.13)	0.987509	0.999	1	(0.88, 1.13)	0.955509	0.985
X63853	vanillic acid glycine	Xenobiotics	Food Component/Plant	0.99	(0.88, 1.12)	0.930098	0.986	1	(0.88, 1.13)	0.958143	0.985
X63855	N-succinyl-phenylalanine	Amino Acid	Phenylalanine Metabolism	1.04	(0.92, 1.17)	0.523699	0.824	1	(0.89, 1.14)	0.956317	0.985
X63841	dibutyl sulfosuccinate	Xenobiotics	Chemical	1.01	(0.89, 1.14)	0.89614	0.973	1	(0.88, 1.13)	0.962549	0.985
X64389	cis-3,4-methyleneheptanoylcarnitine	Lipid	Fatty Acid Metabolism (Acyl Carnitine, Hydroxy)	1.03	(0.91, 1.17)	0.62342	0.885	1	(0.88, 1.14)	0.949849	0.985
X37480	5alpha-pregnan-3beta-ol,20-one sulfate	Lipid	Progestin Steroids	0.98	(0.86, 1.12)	0.777073	0.932	1	(0.88, 1.14)	0.964596	0.986
X15122	glycerol	Lipid	Glycerolipid Metabolism	1.05	(0.92, 1.2)	0.489983	0.82	1	(0.87, 1.15)	0.981471	0.989
X21025	iminodiacetate (IDA)	Xenobiotics	Chemical	1	(0.88, 1.13)	0.965637	0.993	1	(0.88, 1.14)	0.979985	0.989
X36749	3-methyladipate	Lipid	Fatty Acid, Dicarboxylate	0.98	(0.86, 1.12)	0.782741	0.933	1	(0.88, 1.14)	0.97389	0.989
X37192	5alpha-androstan-3beta,17beta-diol monosulfate (2)	Lipid	Androgenic Steroids	0.98	(0.85, 1.13)	0.813355	0.947	1	(0.86, 1.16)	0.980239	0.989
X39600	3-hydroxyhippurate	Xenobiotics	Benzoate Metabolism	0.98	(0.86, 1.11)	0.704103	0.919	1	(0.88, 1.14)	0.968952	0.989
X42002	lanthionine	Amino Acid	Methionine, Cysteine, SAM and Taurine Metabolism	1.01	(0.88, 1.16)	0.87794	0.971	1	(0.87, 1.15)	0.980577	0.989
X57783	1H-indole-7-acetic acid	Xenobiotics	Bacterial/Fungal	1.02	(0.9, 1.15)	0.793869	0.938	1	(0.88, 1.14)	0.980917	0.989
X48394	pregnanolone/allopregnanolone sulfate	Lipid	Progestin Steroids	0.99	(0.87, 1.12)	0.872451	0.971	1	(0.88, 1.14)	0.977401	0.989
X48762	1,2,3-benzenetriol sulfate (2)	Xenobiotics	Chemical	0.99	(0.88, 1.12)	0.885333	0.971	1	(0.88, 1.13)	0.978324	0.989
X64131	ethyl beta-glucopyranoside	Xenobiotics	Food Component/Plant	0.95	(0.84, 1.07)	0.399587	0.781	1	(0.87, 1.14)	0.976215	0.989
X62923	eicosenedioate (C20:1-DC)*	Lipid	Fatty Acid, Dicarboxylate	1	(0.88, 1.14)	0.952436	0.993	1	(0.88, 1.14)	0.981042	0.989
X63361	3-decenoylcarnitine	Lipid	Fatty Acid Metabolism (Acyl Carnitine, Monounsaturated)	1.01	(0.87, 1.18)	0.879869	0.971	1	(0.86, 1.17)	0.973297	0.989
X63151	N,N-dimethylalanine	Amino Acid	Alanine and Aspartate Metabolism	0.99	(0.88, 1.12)	0.875081	0.971	1	(0.88, 1.13)	0.991485	0.998
X34387	N-acetylproline	Amino Acid	Urea cycle; Arginine and Proline Metabolism	0.98	(0.87, 1.11)	0.795204	0.938	1	(0.88, 1.13)	0.998451	0.999
X45095	2-methylbutyrylcarnitine (C5)	Amino Acid	Leucine, Isoleucine and Valine Metabolism	1.03	(0.91, 1.17)	0.621725	0.884	1	(0.88, 1.14)	0.998852	0.999
X57331	behenoyl dihydrosphingomyelin (d18:0/22:0)*	Lipid	Dihydrosphingomyelins	1.03	(0.91, 1.18)	0.611886	0.876	1	(0.87, 1.14)	0.998027	0.999
X57483	sphingomyelin (d17:2/16:0, d18:2/15:0)*	Lipid	Sphingomyelins	1.05	(0.91, 1.2)	0.508729	0.822	1	(0.87, 1.15)	0.996731	0.999
X57635	carotene diol (1)	Cofactors and Vitamins	Vitamin A Metabolism	0.97	(0.86, 1.1)	0.656138	0.902	1	(0.88, 1.14)	0.99464	0.999
X62567	3-(methylthio)acetaminophen sulfate*	Xenobiotics	Drug - Analgesics, Anesthetics	1	(0.89, 1.14)	0.958349	0.993	1	(0.88, 1.14)	0.997587	0.999
1 Controlled for the matching factors (sex, race, age and date of blood draw), as well as hours since last meal prior to blood draw
2 Additionally controlled for BMI at blood draw (continuous), smoking status in 1999 (never, former, current, unknown), recreational physical activity in 1999 (<8.75, 8.75-<17, 17+, unknown), alcoholic drinking in 1999
(nondrinker, <1 drinks/d, 1+ drinks/d, unknown), current NSAID use in 1999 (yes, no), ACS diet score (tertiles, plus a missing category) and total calories (continuous)
3 Odds Ratio and 95% Confidence Interval
4 P-values are FDR-adjusted and considered significant if <0.2
